# Supplementary material for: The impact of COVID-19 workload on psychological distress amongst Canadian intensive care unit healthcare workers during the 1st wave of the COVID-19 pandemic: A longitudinal cohort study
Source: PLoS One. 2024 Mar 7;19(3):e0290749. doi: 10.1371/journal.pone.0290749 (PMC10919682; doi:10.1371/journal.pone.0290749)
Supplement: S1 Dataset — (XLSX) [file pone.0290749.s002.xlsx]

## Sheet: Demographics
ID (Anonymized)	Age (Binned)	Sex	Profession	Years of Experience
60664	[40,49]	Male	Registered nurse	20
95797	[50,59]	Male	Physician	25
30519	[30,39]	Female	Registered nurse	8
51159	[40,49]	Male	Allied Health	18
75830	[20,29]	Male	Registered nurse	3
7727	[60,69]	Female	Registered nurse	37
45326	[20,29]	Female	Registered nurse	3
27265	[50,59]	Male	Physician	25
10731	[50,59]	Female	Allied Health	31
7111	[40,49]	Female	Registered nurse	19
66476	[40,49]	Male	Physician	19
29523	[30,39]	Male	Physician	10
42237	[30,39]	Female	Registered nurse	7
21557	[60,69]	Female	Physician	40
48470	[20,29]	Male	Physician	4
48385	[30,39]	Female	Physician	4.5
5160	[30,39]	Male	Physician	10
77407	[50,59]	Female	Registered nurse	35
5469	[40,49]	Female	Physician	14
44680	[30,39]	Female	Allied Health	15
51869	[20,29]	Female	Registered nurse	5
49896	[30,39]	Male	Registered nurse	10
38999	[30,39]	Female	Registered nurse	12
50952	[40,49]	Male	Respiratory therapist	13
64523	[30,39]	Male	Physician	8
58198	[40,49]	Male	Physician	20
43509	[40,49]	Male	Physician	15
24172	[40,49]	Male	Physician	12
75637	[40,49]	Female	Physician	17
59661	[40,49]	Male	Physician	13
6119	[40,49]	Female	Physician	15
35873	[40,49]	Female	Allied Health	17
90261	[30,39]	Female	Registered nurse	10
18006	[40,49]	Female	Allied Health	15
97615	[40,49]	Female	Respiratory therapist	18
73134	[50,59]	Male	Physician	12
96539	[20,29]	Male	Registered nurse	4
427	[40,49]	Female	Allied Health	18
67767	[50,59]	Female	Registered nurse	34
80737	[40,49]	Female	Registered nurse	22
36600	[40,49]	Female	Physician	11
75527	[60,69]	Female	Allied Health	30
78853	[40,49]	Female	Allied Health	22
42732	[40,49]	Female	Respiratory therapist	20
28683	[40,49]	Male	Respiratory therapist	12
22124	[40,49]	Female	Respiratory therapist	17
62696	[30,39]	Female	Physician	4
99556	[40,49]	Female	Allied Health	22
40397	[30,39]	Female	Registered nurse	6
65447	[40,49]	Male	Physician	13
59219	[50,59]	Male	Physician	25
67383	[40,49]	Female	Physician	19
81442	[50,59]	Female	Physician	19
92749	[50,59]	Female	Physician	33
57980	[50,59]	Female	Registered nurse	33
4290	[30,39]	Male	Physician	10
24045	[50,59]	Female	Allied Health	31
30357	[40,49]	Female	Allied Health	17
87499	[40,49]	Male	Registered nurse	5
69355	[30,39]	Female	Registered nurse	2.5
81121	[20,29]	Male	Registered nurse	1
88468	[20,29]	Female	Registered nurse	1
83980	[30,39]	Male	Respiratory therapist	6
8645	[40,49]	Male	Respiratory therapist	15
94144	[30,39]	Female	Respiratory therapist	4
34787	[30,39]	Female	Respiratory therapist	4
41020	[50,59]	Male	Physician	23
93187	[30,39]	Male	Physician	11
80240	[30,39]	Male	Physician	8
16516	[30,39]	Male	Physician	11
49963	[60,69]	Female	Physician	39
83955	[30,39]	Male	Physician	7
845	[30,39]	Female	Allied Health	11
64396	[30,39]	Male	Allied Health	8
50646	[50,59]	Male	Physician	30
52919	[60,69]	Female	Allied Health	35
17760	[60,69]	Female	Registered nurse	17
43690	[30,39]	Female	Registered nurse	13
85054	[20,29]	Female	Respiratory therapist	3
75194	[40,49]	Female	Physician	10
19953	[30,39]	Female	Physician	14
60933	[40,49]	Female	Registered nurse	23
49912	[20,29]	Female	Registered nurse	5
5769	[30,39]	Female	Registered nurse	13
28587	[30,39]	Male	Respiratory therapist	6
77923	[30,39]	Male	Physician	10
83644	[30,39]	Male	Physician	13
21380	[40,49]	Female	Registered nurse	20
32349	[20,29]	Female	Respiratory therapist	1
57500	[30,39]	Female	Respiratory therapist	8
30931	[30,39]	Male	Registered nurse	8
82887	[30,39]	Female	Registered nurse	11
8850	[40,49]	Female	Physician	17
32211	[40,49]	Male	Physician	19
30019	[40,49]	Male	Physician	23
44018	[30,39]	Female	Allied Health	4
87240	[30,39]	Female	Registered nurse	6
69292	[30,39]	Female	Registered nurse	10
2959	[30,39]	Female	Registered nurse	8
86359	[20,29]	Female	Registered nurse	1.5
87692	[30,39]	Female	Registered nurse	3
37983	[20,29]	Female	Registered nurse	6
92553	[40,49]	Female	Registered nurse	21
91411	[40,49]	Female	Respiratory therapist	24
52581	[40,49]	Female	Respiratory therapist	19
59514	[30,39]	Female	Respiratory therapist	7
36314	[40,49]	Female	Respiratory therapist	20
47576	[40,49]	Male	Physician	15
71960	[40,49]	Female	Physician	13
70250	[40,49]	Female	Registered nurse	30
50036	[30,39]	Female	Respiratory therapist	12
16409	[20,29]	Female	Registered nurse	1
42222	[40,49]	Male	Respiratory therapist	19
87420	[40,49]	Female	Allied Health	25
37339	[20,29]	Female	Registered nurse	1
45300	[50,59]	Female	Respiratory therapist	30
14348	[40,49]	Male	Physician	12
1294	[30,39]	Male	Physician	3
86028	[20,29]	Female	Registered nurse	4
95959	[30,39]	Female	Respiratory therapist	10
23503	[40,49]	Female	Physician	10
81950	[30,39]	Female	Registered nurse	9
87424	[30,39]	Female	Registered nurse	10
38443	[20,29]	Female	Registered nurse	1
5523	[40,49]	Female	Registered nurse	20
82238	[40,49]	Female	Physician	24
40574	[30,39]	Male	Allied Health	4
14113	[40,49]	Female	Registered nurse	23
84205	[50,59]	Female	Registered nurse	35
97537	[50,59]	Female	Registered nurse	34
94515	[20,29]	Female	Registered nurse	2.5
66964	[60,69]	Female	Registered nurse	34
52331	[50,59]	Male	Physician	25
4232	[40,49]	Female	Allied Health	14
71816	[30,39]	Female	Registered nurse	9
76240	[40,49]	Female	Allied Health	25
62951	[50,59]	Male	Physician	20
77769	[40,49]	Male	Physician	11
57590	[50,59]	Female	Physician	30
22778	[40,49]	Female	Respiratory therapist	22
92402	[20,29]	Male	Allied Health	1.5
21283	[40,49]	Female	Registered nurse	8
7854	[40,49]	Female	Registered nurse	23
12563	[30,39]	Female	Registered nurse	17
58094	[20,29]	Female	Registered nurse	4
18176	[30,39]	Male	Registered nurse	7
34441	[20,29]	Female	Registered nurse	3
64993	[30,39]	Male	Respiratory therapist	13
74901	[20,29]	Female	Respiratory therapist	3
50741	[30,39]	Male	Physician	1
8665	[30,39]	Male	Physician	2
32553	[40,49]	Female	Physician	14
24395	[30,39]	Male	Physician	10
6039	[30,39]	Female	Registered nurse	14
83006	[30,39]	Male	Respiratory therapist	7
4933	[40,49]	Female	Registered nurse	23
17553	[40,49]	Male	Physician	7
43029	[40,49]	Female	Respiratory therapist	22
15568	[40,49]	Female	Allied Health	16
34295	[30,39]	Male	Allied Health	7
18060	[30,39]	Female	Registered nurse	4
72359	[50,59]	Female	Registered nurse	30
14172	[30,39]	Female	Registered nurse	7
27225	[60,69]	Female	Physician	38
2988	[30,39]	Female	Allied Health	14
99008	[40,49]	Female	Allied Health	15
5259	[40,49]	Female	Registered nurse	24
83650	[40,49]	Female	Registered nurse	22
78026	[40,49]	Female	Physician	13
28608	[60,69]	Male	Physician	36
67629	[40,49]	Female	Registered nurse	29
75257	[50,59]	Female	Registered nurse	16
60614	[50,59]	Female	Registered nurse	NA
60194	[50,59]	Female	Physician	23
71047	[30,39]	Female	Physician	11
92200	[50,59]	Male	Physician	26
31734	[30,39]	Female	Physician	3
45619	[40,49]	Male	Physician	17
71746	[20,29]	Male	Registered nurse	1.5
85874	[50,59]	Male	Physician	32
37338	[50,59]	Female	Allied Health	10
99324	[20,29]	Female	Allied Health	4
68433	[40,49]	Female	Registered nurse	24
25799	[30,39]	Female	Registered nurse	9
20865	[20,29]	Female	Registered nurse	6
52374	[20,29]	Female	Registered nurse	7
94101	[20,29]	Female	Registered nurse	1
43653	[30,39]	Female	Registered nurse	7
9183	[20,29]	Female	Registered nurse	4
60668	[40,49]	Female	Registered nurse	21
45920	[30,39]	Female	Registered nurse	12
8882	[30,39]	Female	Registered nurse	12
18433	[20,29]	Female	Registered nurse	3
59566	[40,49]	Female	Registered nurse	21
47939	[30,39]	Female	Respiratory therapist	16
70547	[40,49]	Male	Respiratory therapist	16
38418	[30,39]	Male	Respiratory therapist	10
58684	[50,59]	Male	Respiratory therapist	26
16852	[30,39]	Male	Respiratory therapist	8
94186	[30,39]	Female	Physician	6
34230	[40,49]	Female	Registered nurse	17
1083	[30,39]	Female	Registered nurse	8
22491	[30,39]	Male	Respiratory therapist	7
18189	[30,39]	Female	Respiratory therapist	9
19351	[50,59]	Female	Registered nurse	27
52020	[40,49]	Female	Physician	15
69670	[40,49]	Female	Physician	8
50516	[40,49]	Female	Registered nurse	2
297	[20,29]	Female	Registered nurse	2
46850	[50,59]	Female	Registered nurse	12
7676	[50,59]	Female	Physician	24
33392	[30,39]	Male	Registered nurse	4
30287	[20,29]	Female	Registered nurse	6
56828	[40,49]	Male	Physician	20
43775	[30,39]	Female	Registered nurse	3
23901	[30,39]	Male	Physician	14
17094	[30,39]	Female	Registered nurse	11
7342	[20,29]	Female	Registered nurse	1
41597	[30,39]	Female	Registered nurse	17
68712	[40,49]	Female	Registered nurse	23
71266	[30,39]	Female	Registered nurse	9
2454	[50,59]	Female	Registered nurse	32
48051	[30,39]	Female	Registered nurse	7
17173	[30,39]	Female	Registered nurse	12
80865	[40,49]	Female	Registered nurse	19
44282	[40,49]	Male	Respiratory therapist	17
53350	[30,39]	Female	Respiratory therapist	8
85779	[40,49]	Male	Respiratory therapist	15
75622	[30,39]	Male	Physician	2
93787	[20,29]	Female	Physician	4
87683	[30,39]	Female	Allied Health	11
79327	[40,49]	Female	Registered nurse	10
30571	[20,29]	Female	Registered nurse	4
61991	[40,49]	Female	Respiratory therapist	18
42367	[30,39]	Female	Registered nurse	13
71345	[30,39]	Female	Registered nurse	12
62347	[40,49]	Male	Registered nurse	20
94525	[20,29]	Female	Registered nurse	1.5
50611	[30,39]	Female	Registered nurse	14
6708	[30,39]	Female	Respiratory therapist	11
68876	[50,59]	Female	Registered nurse	33
1814	[30,39]	Female	Registered nurse	8
39696	[30,39]	Female	Registered nurse	10
94895	[20,29]	Male	Registered nurse	4
47112	[40,49]	Female	Registered nurse	20
52281	[50,59]	Female	Allied Health	23
45110	[30,39]	Female	Registered nurse	1
85466	[30,39]	Female	Registered nurse	11
65960	[60,69]	Female	Registered nurse	43
12100	[20,29]	Female	Registered nurse	2.5
80100	[30,39]	Female	Registered nurse	3
35615	[40,49]	Female	Registered nurse	15
98611	[20,29]	Female	Registered nurse	6
13052	[30,39]	Female	Registered nurse	7
49405	[30,39]	Female	Respiratory therapist	13
14470	[20,29]	Female	Registered nurse	4
3276	[40,49]	Female	Physician	8
18630	[20,29]	Female	Registered nurse	2
31557	[50,59]	Female	Allied Health	32
90198	[20,29]	Female	Registered nurse	4.5
56407	[40,49]	Female	Registered nurse	3
27228	[30,39]	Male	Respiratory therapist	12
15476	[60,69]	Female	Registered nurse	33
53250	[50,59]	Female	Allied Health	29
10098	[30,39]	Female	Allied Health	14
81229	[40,49]	Female	Allied Health	17
63043	[30,39]	Female	Registered nurse	7
32976	[30,39]	Female	Registered nurse	10
15967	[30,39]	Female	Registered nurse	10
80687	[20,29]	Female	Registered nurse	4
57254	[30,39]	Female	Registered nurse	12
31413	[40,49]	Female	Registered nurse	12
34670	[20,29]	Female	Registered nurse	3
238	[40,49]	Male	Physician	15
45548	[30,39]	Male	Physician	3
14231	[40,49]	Female	Respiratory therapist	15
41860	[30,39]	Female	Respiratory therapist	13
88353	[20,29]	Female	Registered nurse	4
8892	[30,39]	Female	Registered nurse	13
84459	[50,59]	Female	Allied Health	20
76326	[20,29]	Male	Registered nurse	3
14164	[40,49]	Female	Registered nurse	6
28867	[40,49]	Female	Registered nurse	19
85788	[30,39]	Female	Registered nurse	11
26110	[30,39]	Female	Registered nurse	9
14363	[20,29]	Female	Registered nurse	4.5
15838	[50,59]	Female	Physician	31
3601	[20,29]	Female	Registered nurse	3
26990	[40,49]	Female	Registered nurse	16
4852	[40,49]	Female	Respiratory therapist	18
81062	[20,29]	Female	Registered nurse	8
77545	[20,29]	Female	Registered nurse	6
63953	[40,49]	Female	Physician	13
70771	[40,49]	Male	Physician	16
80514	[30,39]	Female	Registered nurse	8
72672	[20,29]	Female	Registered nurse	3
78684	[40,49]	Female	Registered nurse	5
21981	[40,49]	Female	Allied Health	10
9377	[40,49]	Female	Respiratory therapist	20
40058	[40,49]	Male	Physician	17
19577	[50,59]	Female	Registered nurse	39
74236	[40,49]	Female	Registered nurse	19
30521	[40,49]	Male	Physician	16
31975	[40,49]	Female	Registered nurse	17
89318	[30,39]	Female	Physician	4
1782	[50,59]	Female	Physician	25
18908	[40,49]	Female	Registered nurse	20
47894	[50,59]	Female	Allied Health	25
63769	[20,29]	Male	Physician	9

## Sheet: GHQ scores
ID (Anonymized)	GHQ (T1)	GHQ (T2)	GHQ (T3)
60664	0	0	0
95797	0	0	0
30519	0	1	0
51159	0	1	0
75830	0	0	0
7727	0	0	0
45326	0	1	0
27265	0	0	0
10731	0	0	0
7111	0	0	0
66476	0	0	0
29523	0	1	1
42237	0	2	2
21557	0	1	0
48470	0	0	0
48385	0	4	1
5160	0	0	0
77407	0	1	0
5469	0	0	0
44680	0	5	0
51869	0	NA	NA
49896	0	NA	NA
38999	0	NA	NA
50952	0	NA	NA
64523	0	NA	NA
58198	0	NA	NA
43509	0	NA	NA
24172	0	NA	NA
75637	0	NA	NA
59661	0	NA	NA
6119	0	NA	NA
35873	1	7	0
90261	1	0	0
18006	1	NA	8
97615	1	2	0
73134	1	1	0
96539	1	1	2
427	1	0	0
67767	1	0	0
80737	1	0	0
36600	1	1	1
75527	1	0	0
78853	1	2	0
42732	1	3	1
28683	1	2	0
22124	1	3	7
62696	1	0	0
99556	1	6	9
40397	1	0	0
65447	1	1	0
59219	1	NA	0
67383	1	2	0
81442	1	0	3
92749	1	0	0
57980	1	NA	0
4290	1	3	0
24045	1	NA	NA
30357	1	NA	NA
87499	1	1	NA
69355	1	NA	NA
81121	1	NA	NA
88468	1	NA	NA
83980	1	NA	NA
8645	1	NA	NA
94144	1	NA	NA
34787	1	NA	NA
41020	1	NA	NA
93187	1	3	NA
80240	1	NA	NA
16516	1	NA	NA
49963	1	1	NA
83955	1	NA	NA
845	2	10	9
64396	2	2	2
50646	2	1	2
52919	2	5	4
17760	2	4	0
43690	2	4	3
85054	2	NA	7
75194	2	0	0
19953	2	0	0
60933	2	5	0
49912	2	2	1
5769	2	1	0
28587	2	NA	0
77923	2	2	0
83644	2	1	3
21380	2	0	2
32349	2	0	0
57500	2	2	3
30931	2	0	2
82887	2	0	0
8850	2	0	0
32211	2	0	0
30019	2	1	0
44018	2	5	4
87240	2	NA	NA
69292	2	NA	NA
2959	2	NA	NA
86359	2	10	NA
87692	2	5	NA
37983	2	NA	NA
92553	2	NA	NA
91411	2	NA	NA
52581	2	NA	NA
59514	2	9	NA
36314	2	0	NA
47576	2	1	NA
71960	2	NA	NA
70250	3	0	0
50036	3	2	1
16409	3	4	5
42222	3	1	1
87420	3	9	5
37339	3	0	0
45300	3	5	0
14348	3	4	6
1294	3	3	0
86028	3	0	0
95959	3	NA	4
23503	3	2	3
81950	3	1	1
87424	3	0	0
38443	3	0	1
5523	3	4	3
82238	3	8	7
40574	3	4	1
14113	3	1	0
84205	3	3	0
97537	3	4	3
94515	3	0	0
66964	3	3	2
52331	3	1	0
4232	3	NA	0
71816	3	1	3
76240	3	2	0
62951	3	0	0
77769	3	3	0
57590	3	5	0
22778	3	0	0
92402	3	NA	NA
21283	3	NA	NA
7854	3	NA	NA
12563	3	1	NA
58094	3	1	NA
18176	3	NA	NA
34441	3	NA	NA
64993	3	NA	NA
74901	3	3	NA
50741	3	NA	NA
8665	3	NA	NA
32553	3	4	3
24395	3	NA	NA
6039	4	2	1
83006	4	3	2
4933	4	7	9
17553	4	NA	9
43029	4	5	5
15568	4	NA	5
34295	4	4	0
18060	4	6	5
72359	4	1	1
14172	4	2	11
27225	4	1	0
2988	4	0	2
99008	4	1	1
5259	4	4	8
83650	4	5	7
78026	4	0	1
28608	4	NA	6
67629	4	11	6
75257	4	1	0
60614	4	0	1
60194	4	5	0
71047	4	NA	0
92200	4	3	2
31734	4	NA	6
45619	4	3	1
71746	4	0	0
85874	4	4	1
37338	4	NA	NA
99324	4	NA	NA
68433	4	NA	NA
25799	4	0	NA
20865	4	NA	NA
52374	4	NA	3
94101	4	NA	NA
43653	4	NA	NA
9183	4	NA	2
60668	4	0	NA
45920	4	5	NA
8882	4	4	NA
18433	4	NA	NA
59566	4	6	1
47939	4	NA	NA
70547	4	NA	NA
38418	4	NA	NA
58684	4	NA	NA
16852	4	NA	NA
94186	4	2	NA
34230	5	5	1
1083	5	5	5
22491	5	2	4
18189	5	NA	0
19351	5	2	0
52020	5	NA	3
69670	5	2	3
50516	5	9	7
297	5	5	4
46850	5	0	6
7676	5	0	7
33392	5	10	6
30287	5	5	10
56828	5	0	0
43775	5	NA	5
23901	5	NA	0
17094	5	3	4
7342	5	NA	NA
41597	5	NA	NA
68712	5	NA	NA
71266	5	NA	NA
2454	5	NA	NA
48051	5	NA	NA
17173	5	0	NA
80865	5	5	NA
44282	5	NA	NA
53350	5	NA	NA
85779	5	NA	NA
75622	5	NA	NA
93787	5	NA	NA
87683	6	4	3
79327	6	1	0
30571	6	2	2
61991	6	1	0
42367	6	4	5
71345	6	3	0
62347	6	5	7
94525	6	3	0
50611	6	2	2
6708	6	3	0
68876	6	4	5
1814	6	1	0
39696	6	5	5
94895	6	1	0
47112	6	1	0
52281	6	NA	NA
45110	6	NA	NA
85466	6	NA	NA
65960	6	NA	NA
12100	6	NA	NA
80100	6	NA	NA
35615	6	NA	NA
98611	6	NA	NA
13052	6	NA	NA
49405	6	NA	NA
14470	7	0	0
3276	7	NA	4
18630	7	1	0
31557	7	6	2
90198	7	10	9
56407	7	3	5
27228	7	0	0
15476	7	10	6
53250	7	9	0
10098	7	8	NA
81229	7	NA	NA
63043	7	NA	NA
32976	7	1	NA
15967	7	2	NA
80687	7	NA	NA
57254	7	4	NA
31413	7	NA	NA
34670	7	NA	NA
238	7	NA	NA
45548	7	NA	NA
14231	8	NA	2
41860	8	4	0
88353	8	1	0
8892	8	NA	9
84459	8	NA	NA
76326	8	7	NA
14164	8	NA	NA
28867	8	NA	NA
85788	8	NA	NA
26110	8	NA	NA
14363	8	8	NA
15838	8	2	NA
3601	9	0	0
26990	9	NA	6
4852	9	1	4
81062	9	5	8
77545	9	0	0
63953	9	8	6
70771	9	0	0
80514	9	NA	NA
72672	9	NA	NA
78684	9	NA	NA
21981	10	0	0
9377	10	6	5
40058	10	0	4
19577	10	0	10
74236	10	6	6
30521	10	NA	NA
31975	11	11	11
89318	11	NA	NA
1782	12	9	12
18908	12	11	10
47894	12	1	NA
63769	12	NA	NA

## Sheet: COVID-19 Workload
ID (Anonymized)	Week	Number of COVID-19 Patients in ICU	Number of COVID-19 Shifts	Number of Hospital Shifts
75622	Week 1	NA	NA	NA
75622	Week 2	NA	NA	NA
75622	Week 3	NA	NA	NA
75622	Week 4	[6-10]	8	8
75622	Week 5	[6-10]	6	6
75622	Week 6	NA	NA	NA
75622	Week 7	[6-10]	7	7
75622	Week 8	[6-10]	8	8
75622	Week 9	NA	NA	NA
75622	Week 10	NA	NA	NA
75622	Week 11	NA	NA	NA
75622	Week 12	NA	NA	NA
75622	Week 13	NA	NA	NA
75622	Week 14	NA	NA	NA
75622	Week 15	NA	NA	NA
75622	Week 16	NA	NA	NA
21380	Week 1	[1-5]	2	3
21380	Week 2	[1-5]	0	3
21380	Week 3	[1-5]	0	3
21380	Week 4	[6-10]	1	3
21380	Week 5	[1-5]	1	3
21380	Week 6	[0]	0	3
21380	Week 7	[1-5]	2	3
21380	Week 8	[1-5]	1	3
21380	Week 9	[1-5]	2	3
21380	Week 10	[0]	0	1
21380	Week 11	[0]	0	1
21380	Week 12	[0]	0	3
21380	Week 13	[1-5]	2	3
21380	Week 14	[0]	0	1
21380	Week 15	NA	0	0
21380	Week 16	[0]	0	2
81950	Week 1	[1-5]	3	5
81950	Week 2	[6-10]	0	4
81950	Week 3	[11-20]	1	3
81950	Week 4	[11-20]	2	4
81950	Week 5	[11-20]	1	3
81950	Week 6	[6-10]	1	1
81950	Week 7	[6-10]	2	4
81950	Week 8	[6-10]	1	5
81950	Week 9	[6-10]	0	3
81950	Week 10	[1-5]	0	4
81950	Week 11	[1-5]	1	4
81950	Week 12	[1-5]	0	3
81950	Week 13	[1-5]	1	1
81950	Week 14	[1-5]	0	3
81950	Week 15	[1-5]	1	3
81950	Week 16	[1-5]	0	3
30931	Week 1	[6-10]	5	5
30931	Week 2	[1-5]	2	2
30931	Week 3	[1-5]	3	5
30931	Week 4	NA	0	2
30931	Week 5	[1-5]	5	5
30931	Week 6	[6-10]	0	2
30931	Week 7	[6-10]	2	3
30931	Week 8	NA	0	2
30931	Week 9	NA	0	2
30931	Week 10	[1-5]	1	2
30931	Week 11	[1-5]	1	5
30931	Week 12	[0]	0	3
30931	Week 13	[0]	1	5
30931	Week 14	[0]	1	2
30931	Week 15	[0]	0	5
30931	Week 16	NA	0	0
69670	Week 1	NA	NA	NA
69670	Week 2	[1-5]	0	8
69670	Week 3	[1-5]	4	6
69670	Week 4	[1-5]	6	6
69670	Week 5	[1-5]	8	8
69670	Week 6	[0]	4	8
69670	Week 7	[1-5]	6	8
69670	Week 8	[0]	0	4
69670	Week 9	[0]	0	8
69670	Week 10	NA	0	0
69670	Week 11	NA	0	0
69670	Week 12	NA	0	0
69670	Week 13	[1-5]	2	8
69670	Week 14	NA	0	0
69670	Week 15	NA	NA	NA
69670	Week 16	[0]	0	8
42237	Week 1	[1-5]	1	5
42237	Week 2	[1-5]	1	2
42237	Week 3	[1-5]	1	4
42237	Week 4	[1-5]	1	2
42237	Week 5	[1-5]	0	4
42237	Week 6	[6-10]	1	2
42237	Week 7	[1-5]	0	3
42237	Week 8	[1-5]	1	5
42237	Week 9	[1-5]	0	2
42237	Week 10	[1-5]	2	3
42237	Week 11	[1-5]	0	4
42237	Week 12	[1-5]	2	5
42237	Week 13	[1-5]	2	2
42237	Week 14	[1-5]	1	3
42237	Week 15	[1-5]	3	5
42237	Week 16	[1-5]	0	2
50741	Week 1	[6-10]	0	0
50741	Week 2	[6-10]	0	3
50741	Week 3	[6-10]	8	8
50741	Week 4	NA	NA	NA
50741	Week 5	NA	NA	NA
50741	Week 6	NA	NA	NA
50741	Week 7	NA	NA	NA
50741	Week 8	NA	NA	NA
50741	Week 9	NA	NA	NA
50741	Week 10	NA	NA	NA
50741	Week 11	NA	NA	NA
50741	Week 12	NA	NA	NA
50741	Week 13	NA	NA	NA
50741	Week 14	NA	NA	NA
50741	Week 15	NA	NA	NA
50741	Week 16	NA	NA	NA
68433	Week 1	NA	NA	NA
68433	Week 2	[1-5]	3	6
68433	Week 3	NA	NA	NA
68433	Week 4	NA	NA	NA
68433	Week 5	NA	NA	NA
68433	Week 6	[0]	1	4
68433	Week 7	NA	NA	NA
68433	Week 8	NA	NA	NA
68433	Week 9	NA	NA	NA
68433	Week 10	NA	NA	NA
68433	Week 11	NA	NA	NA
68433	Week 12	NA	NA	NA
68433	Week 13	NA	NA	NA
68433	Week 14	NA	NA	NA
68433	Week 15	NA	NA	NA
68433	Week 16	NA	NA	NA
40058	Week 1	NA	NA	NA
40058	Week 2	NA	0	0
40058	Week 3	[1-5]	8	8
40058	Week 4	[1-5]	1	1
40058	Week 5	NA	0	0
40058	Week 6	NA	0	0
40058	Week 7	[0]	8	8
40058	Week 8	NA	0	0
40058	Week 9	[0]	8	8
40058	Week 10	[0]	7	7
40058	Week 11	NA	5	5
40058	Week 12	NA	0	0
40058	Week 13	NA	0	0
40058	Week 14	NA	0	0
40058	Week 15	NA	0	0
40058	Week 16	NA	0	0
NA	Week 1	NA	NA	NA
NA	Week 2	NA	NA	NA
NA	Week 3	NA	NA	NA
NA	Week 4	NA	NA	NA
NA	Week 5	NA	NA	NA
NA	Week 6	NA	NA	NA
NA	Week 7	NA	4	4
NA	Week 8	[>50]	5	8
NA	Week 9	[6-10]	8	8
NA	Week 10	NA	NA	NA
NA	Week 11	NA	NA	NA
NA	Week 12	NA	NA	NA
NA	Week 13	NA	NA	NA
NA	Week 14	NA	NA	NA
NA	Week 15	NA	NA	NA
NA	Week 16	NA	NA	NA
NA	Week 1	NA	NA	NA
NA	Week 2	NA	NA	NA
NA	Week 3	NA	NA	NA
NA	Week 4	NA	NA	NA
NA	Week 5	NA	0	5
NA	Week 6	[1-5]	0	5
NA	Week 7	NA	NA	NA
NA	Week 8	[0]	0	5
NA	Week 9	[0]	0	5
NA	Week 10	NA	NA	NA
NA	Week 11	NA	0	5
NA	Week 12	NA	0	5
NA	Week 13	NA	NA	NA
NA	Week 14	NA	0	5
NA	Week 15	NA	NA	NA
NA	Week 16	[0]	0	5
27265	Week 1	NA	NA	NA
27265	Week 2	NA	0	0
27265	Week 3	NA	0	0
27265	Week 4	NA	0	0
27265	Week 5	NA	NA	NA
27265	Week 6	NA	0	0
27265	Week 7	[1-5]	5	8
27265	Week 8	NA	0	0
27265	Week 9	NA	0	0
27265	Week 10	NA	0	0
27265	Week 11	NA	0	0
27265	Week 12	NA	0	0
27265	Week 13	NA	NA	NA
27265	Week 14	NA	0	0
27265	Week 15	NA	0	0
27265	Week 16	[1-5]	1	4
63043	Week 1	[1-5]	0	2
63043	Week 2	[1-5]	0	3
63043	Week 3	NA	NA	NA
63043	Week 4	NA	NA	NA
63043	Week 5	NA	NA	NA
63043	Week 6	NA	NA	NA
63043	Week 7	NA	NA	NA
63043	Week 8	NA	NA	NA
63043	Week 9	NA	NA	NA
63043	Week 10	NA	NA	NA
63043	Week 11	NA	NA	NA
63043	Week 12	NA	NA	NA
63043	Week 13	NA	NA	NA
63043	Week 14	NA	NA	NA
63043	Week 15	NA	NA	NA
63043	Week 16	NA	NA	NA
86028	Week 1	NA	NA	NA
86028	Week 2	NA	NA	NA
86028	Week 3	[6-10]	2	4
86028	Week 4	[6-10]	0	4
86028	Week 5	[6-10]	1	2
86028	Week 6	[6-10]	0	3
86028	Week 7	[6-10]	3	4
86028	Week 8	[1-5]	0	3
86028	Week 9	[1-5]	0	2
86028	Week 10	[1-5]	1	2
86028	Week 11	[1-5]	2	4
86028	Week 12	NA	0	0
86028	Week 13	[1-5]	0	3
86028	Week 14	[1-5]	1	2
86028	Week 15	[1-5]	1	3
86028	Week 16	[1-5]	0	2
NA	Week 1	NA	NA	NA
NA	Week 2	NA	NA	NA
NA	Week 3	NA	NA	NA
NA	Week 4	NA	NA	NA
NA	Week 5	NA	NA	NA
NA	Week 6	[1-5]	0	4
NA	Week 7	NA	NA	NA
NA	Week 8	NA	NA	NA
NA	Week 9	NA	0	0
NA	Week 10	[0]	0	3
NA	Week 11	[0]	0	4
NA	Week 12	NA	NA	NA
NA	Week 13	NA	0	0
NA	Week 14	[1-5]	0	3
NA	Week 15	NA	NA	NA
NA	Week 16	NA	0	0
32976	Week 1	NA	NA	NA
32976	Week 2	NA	NA	NA
32976	Week 3	[1-5]	0	5
32976	Week 4	[1-5]	0	4
32976	Week 5	[1-5]	0	4
32976	Week 6	[1-5]	0	2
32976	Week 7	[1-5]	0	3
32976	Week 8	[1-5]	0	4
32976	Week 9	[0]	0	5
32976	Week 10	[0]	0	2
32976	Week 11	[1-5]	0	2
32976	Week 12	[1-5]	0	4
32976	Week 13	NA	NA	NA
32976	Week 14	NA	NA	NA
32976	Week 15	NA	NA	NA
32976	Week 16	NA	NA	NA
7342	Week 1	[6-10]	2	4
7342	Week 2	NA	NA	NA
7342	Week 3	NA	NA	NA
7342	Week 4	NA	NA	NA
7342	Week 5	NA	NA	NA
7342	Week 6	NA	NA	NA
7342	Week 7	NA	NA	NA
7342	Week 8	NA	NA	NA
7342	Week 9	NA	NA	NA
7342	Week 10	NA	NA	NA
7342	Week 11	NA	NA	NA
7342	Week 12	NA	NA	NA
7342	Week 13	NA	NA	NA
7342	Week 14	NA	NA	NA
7342	Week 15	NA	NA	NA
7342	Week 16	NA	NA	NA
87240	Week 1	[11-20]	5	5
87240	Week 2	NA	NA	NA
87240	Week 3	[11-20]	6	6
87240	Week 4	NA	NA	NA
87240	Week 5	NA	NA	NA
87240	Week 6	NA	NA	NA
87240	Week 7	NA	NA	NA
87240	Week 8	NA	NA	NA
87240	Week 9	NA	NA	NA
87240	Week 10	NA	NA	NA
87240	Week 11	NA	NA	NA
87240	Week 12	NA	NA	NA
87240	Week 13	NA	NA	NA
87240	Week 14	NA	NA	NA
87240	Week 15	NA	NA	NA
87240	Week 16	NA	NA	NA
87424	Week 1	[0]	0	2
87424	Week 2	[0]	0	2
87424	Week 3	NA	0	0
87424	Week 4	NA	0	0
87424	Week 5	[0]	0	2
87424	Week 6	[0]	0	2
87424	Week 7	[0]	0	2
87424	Week 8	[0]	0	3
87424	Week 9	[0]	0	4
87424	Week 10	[0]	0	2
87424	Week 11	[0]	0	2
87424	Week 12	[1-5]	0	3
87424	Week 13	[0]	0	2
87424	Week 14	[0]	0	3
87424	Week 15	[0]	0	1
87424	Week 16	[0]	0	3
33392	Week 1	NA	NA	NA
33392	Week 2	NA	NA	NA
33392	Week 3	[6-10]	7	7
33392	Week 4	[6-10]	7	7
33392	Week 5	[6-10]	4	4
33392	Week 6	NA	NA	NA
33392	Week 7	[6-10]	5	5
33392	Week 8	NA	NA	NA
33392	Week 9	NA	0	0
33392	Week 10	NA	NA	NA
33392	Week 11	NA	0	0
33392	Week 12	[1-5]	3	4
33392	Week 13	[1-5]	4	6
33392	Week 14	NA	NA	NA
33392	Week 15	NA	NA	NA
33392	Week 16	NA	0	6
15967	Week 1	[11-20]	3	3
15967	Week 2	[11-20]	1	3
15967	Week 3	[11-20]	4	4
15967	Week 4	[11-20]	2	2
15967	Week 5	[11-20]	6	6
15967	Week 6	[11-20]	2	3
15967	Week 7	[11-20]	2	3
15967	Week 8	[11-20]	2	4
15967	Week 9	[6-10]	2	5
15967	Week 10	NA	0	0
15967	Week 11	NA	NA	NA
15967	Week 12	NA	NA	NA
15967	Week 13	NA	NA	NA
15967	Week 14	NA	NA	NA
15967	Week 15	NA	NA	NA
15967	Week 16	NA	NA	NA
4232	Week 1	NA	NA	NA
4232	Week 2	NA	NA	NA
4232	Week 3	[1-5]	1	5
4232	Week 4	[1-5]	1	5
4232	Week 5	[1-5]	0	5
4232	Week 6	[1-5]	0	5
4232	Week 7	[1-5]	0	5
4232	Week 8	[0]	0	5
4232	Week 9	NA	NA	NA
4232	Week 10	[0]	0	5
4232	Week 11	[1-5]	0	5
4232	Week 12	NA	NA	NA
4232	Week 13	NA	0	0
4232	Week 14	NA	0	0
4232	Week 15	[1-5]	0	5
4232	Week 16	[0]	0	5
8665	Week 1	[11-20]	2	5
8665	Week 2	[11-20]	7	7
8665	Week 3	NA	NA	NA
8665	Week 4	NA	NA	NA
8665	Week 5	NA	NA	NA
8665	Week 6	NA	NA	NA
8665	Week 7	[11-20]	3	7
8665	Week 8	NA	NA	NA
8665	Week 9	NA	NA	NA
8665	Week 10	NA	NA	NA
8665	Week 11	NA	NA	NA
8665	Week 12	NA	NA	NA
8665	Week 13	NA	NA	NA
8665	Week 14	NA	NA	NA
8665	Week 15	NA	NA	NA
8665	Week 16	NA	NA	NA
32349	Week 1	[6-10]	1	1
32349	Week 2	[11-20]	6	3
32349	Week 3	[1-5]	3	5
32349	Week 4	NA	0	0
32349	Week 5	[6-10]	2	4
32349	Week 6	[6-10]	0	2
32349	Week 7	[6-10]	0	2
32349	Week 8	[6-10]	4	5
32349	Week 9	[0]	0	2
32349	Week 10	[11-20]	0	3
32349	Week 11	NA	0	0
32349	Week 12	[6-10]	1	1
32349	Week 13	[6-10]	1	1
32349	Week 14	[6-10]	3	3
32349	Week 15	[6-10]	2	3
32349	Week 16	[1-5]	0	4
80687	Week 1	NA	NA	NA
80687	Week 2	NA	2	2
80687	Week 3	[6-10]	3	4
80687	Week 4	[1-5]	0	1
80687	Week 5	[1-5]	1	4
80687	Week 6	[1-5]	2	2
80687	Week 7	[6-10]	0	3
80687	Week 8	NA	NA	NA
80687	Week 9	NA	NA	NA
80687	Week 10	NA	NA	NA
80687	Week 11	NA	NA	NA
80687	Week 12	NA	NA	NA
80687	Week 13	NA	NA	NA
80687	Week 14	NA	NA	NA
80687	Week 15	NA	NA	NA
80687	Week 16	NA	NA	NA
5259	Week 1	NA	NA	NA
5259	Week 2	NA	NA	NA
5259	Week 3	NA	NA	NA
5259	Week 4	[1-5]	1	2
5259	Week 5	[1-5]	1	4
5259	Week 6	[0]	0	3
5259	Week 7	[1-5]	1	5
5259	Week 8	[1-5]	2	5
5259	Week 9	[1-5]	1	3
5259	Week 10	[1-5]	2	6
5259	Week 11	NA	NA	NA
5259	Week 12	[1-5]	0	4
5259	Week 13	NA	NA	NA
5259	Week 14	NA	NA	NA
5259	Week 15	NA	NA	NA
5259	Week 16	[1-5]	1	6
25799	Week 1	NA	NA	NA
25799	Week 2	NA	NA	NA
25799	Week 3	NA	NA	NA
25799	Week 4	NA	NA	NA
25799	Week 5	[11-20]	2	2
25799	Week 6	NA	NA	NA
25799	Week 7	NA	NA	NA
25799	Week 8	NA	NA	NA
25799	Week 9	[1-5]	2	2
25799	Week 10	NA	NA	NA
25799	Week 11	NA	NA	NA
25799	Week 12	NA	NA	NA
25799	Week 13	NA	NA	NA
25799	Week 14	NA	NA	NA
25799	Week 15	NA	NA	NA
25799	Week 16	NA	NA	NA
32211	Week 1	[6-10]	7	7
32211	Week 2	[1-5]	8	8
32211	Week 3	[1-5]	3	5
32211	Week 4	NA	NA	NA
32211	Week 5	[0]	2	4
32211	Week 6	[0]	0	7
32211	Week 7	[0]	0	4
32211	Week 8	[0]	0	5
32211	Week 9	[1-5]	7	7
32211	Week 10	[1-5]	3	6
32211	Week 11	[1-5]	0	4
32211	Week 12	NA	NA	NA
32211	Week 13	NA	NA	NA
32211	Week 14	[1-5]	1	7
32211	Week 15	NA	NA	NA
32211	Week 16	[1-5]	2	5
6708	Week 1	[6-10]	5	5
6708	Week 2	[6-10]	4	4
6708	Week 3	NA	NA	NA
6708	Week 4	[11-20]	3	4
6708	Week 5	[11-20]	4	4
6708	Week 6	[6-10]	3	3
6708	Week 7	[11-20]	4	4
6708	Week 8	[6-10]	3	3
6708	Week 9	[6-10]	4	4
6708	Week 10	[6-10]	5	5
6708	Week 11	[1-5]	3	3
6708	Week 12	[1-5]	3	3
6708	Week 13	[1-5]	2	5
6708	Week 14	[1-5]	0	2
6708	Week 15	NA	NA	NA
6708	Week 16	[1-5]	3	5
67629	Week 1	NA	NA	NA
67629	Week 2	NA	NA	NA
67629	Week 3	[1-5]	1	5
67629	Week 4	NA	NA	NA
67629	Week 5	[0]	1	4
67629	Week 6	NA	NA	NA
67629	Week 7	NA	NA	NA
67629	Week 8	[1-5]	4	4
67629	Week 9	[6-10]	4	4
67629	Week 10	NA	NA	NA
67629	Week 11	[1-5]	1	4
67629	Week 12	NA	NA	NA
67629	Week 13	NA	NA	NA
67629	Week 14	NA	NA	NA
67629	Week 15	[0]	0	7
67629	Week 16	[0]	2	6
64396	Week 1	NA	0	3
64396	Week 2	[0]	0	4
64396	Week 3	[0]	0	2
64396	Week 4	[1-5]	0	4
64396	Week 5	NA	0	3
64396	Week 6	NA	0	3
64396	Week 7	[0]	0	4
64396	Week 8	[0]	0	2
64396	Week 9	[0]	0	4
64396	Week 10	[0]	0	4
64396	Week 11	[0]	0	4
64396	Week 12	[1-5]	0	4
64396	Week 13	[1-5]	0	4
64396	Week 14	[0]	0	4
64396	Week 15	[0]	0	5
64396	Week 16	NA	0	4
61991	Week 1	[11-20]	3	3
61991	Week 2	[11-20]	4	4
61991	Week 3	[11-20]	3	3
61991	Week 4	[11-20]	4	4
61991	Week 5	[11-20]	1	1
61991	Week 6	[11-20]	4	4
61991	Week 7	[11-20]	1	1
61991	Week 8	NA	NA	NA
61991	Week 9	[1-5]	3	3
61991	Week 10	NA	NA	NA
61991	Week 11	[1-5]	2	2
61991	Week 12	NA	NA	NA
61991	Week 13	[1-5]	3	3
61991	Week 14	NA	NA	NA
61991	Week 15	[1-5]	4	4
61991	Week 16	[1-5]	3	3
20865	Week 1	NA	NA	NA
20865	Week 2	[1-5]	0	4
20865	Week 3	[1-5]	0	4
20865	Week 4	NA	NA	NA
20865	Week 5	NA	NA	NA
20865	Week 6	NA	NA	NA
20865	Week 7	NA	NA	NA
20865	Week 8	NA	NA	NA
20865	Week 9	NA	NA	NA
20865	Week 10	NA	NA	NA
20865	Week 11	NA	NA	NA
20865	Week 12	NA	NA	NA
20865	Week 13	NA	NA	NA
20865	Week 14	NA	NA	NA
20865	Week 15	NA	NA	NA
20865	Week 16	NA	NA	NA
14348	Week 1	[6-10]	4	4
14348	Week 2	[6-10]	6	6
14348	Week 3	[21-30]	2	2
14348	Week 4	[21-30]	3	3
14348	Week 5	[21-30]	8	8
14348	Week 6	[11-20]	6	6
14348	Week 7	[11-20]	8	8
14348	Week 8	[6-10]	3	3
14348	Week 9	[6-10]	5	5
14348	Week 10	[11-20]	8	8
14348	Week 11	[6-10]	1	1
14348	Week 12	NA	NA	NA
14348	Week 13	NA	0	0
14348	Week 14	[1-5]	7	7
14348	Week 15	[1-5]	3	3
14348	Week 16	[1-5]	2	2
87499	Week 1	[11-20]	3	3
87499	Week 2	[11-20]	5	5
87499	Week 3	[11-20]	3	3
87499	Week 4	NA	NA	NA
87499	Week 5	NA	NA	NA
87499	Week 6	NA	NA	NA
87499	Week 7	NA	NA	NA
87499	Week 8	NA	NA	NA
87499	Week 9	[6-10]	2	5
87499	Week 10	NA	NA	NA
87499	Week 11	NA	NA	NA
87499	Week 12	NA	NA	NA
87499	Week 13	NA	NA	NA
87499	Week 14	NA	NA	NA
87499	Week 15	NA	NA	NA
87499	Week 16	NA	NA	NA
64523	Week 1	[1-5]	3	3
64523	Week 2	NA	NA	NA
64523	Week 3	NA	NA	NA
64523	Week 4	NA	NA	NA
64523	Week 5	NA	NA	NA
64523	Week 6	NA	NA	NA
64523	Week 7	NA	NA	NA
64523	Week 8	NA	NA	NA
64523	Week 9	NA	NA	NA
64523	Week 10	NA	NA	NA
64523	Week 11	NA	NA	NA
64523	Week 12	NA	NA	NA
64523	Week 13	NA	NA	NA
64523	Week 14	NA	NA	NA
64523	Week 15	NA	NA	NA
64523	Week 16	NA	NA	NA
14113	Week 1	NA	NA	NA
14113	Week 2	[0]	0	1
14113	Week 3	[0]	1	2
14113	Week 4	[1-5]	1	3
14113	Week 5	[0]	0	3
14113	Week 6	[0]	0	2
14113	Week 7	[1-5]	1	2
14113	Week 8	NA	0	3
14113	Week 9	[0]	0	2
14113	Week 10	NA	0	2
14113	Week 11	[0]	0	3
14113	Week 12	[0]	0	2
14113	Week 13	NA	0	1
14113	Week 14	NA	0	4
14113	Week 15	NA	0	2
14113	Week 16	NA	0	3
427	Week 1	[11-20]	0	5
427	Week 2	[21-30]	4	5
427	Week 3	[21-30]	2	2
427	Week 4	[21-30]	2	4
427	Week 5	[21-30]	5	5
427	Week 6	[21-30]	5	5
427	Week 7	[21-30]	1	6
427	Week 8	[11-20]	0	3
427	Week 9	[11-20]	0	5
427	Week 10	[11-20]	2	5
427	Week 11	[6-10]	0	3
427	Week 12	[1-5]	0	5
427	Week 13	[1-5]	0	2
427	Week 14	NA	NA	NA
427	Week 15	NA	NA	NA
427	Week 16	[1-5]	0	5
21557	Week 1	NA	NA	NA
21557	Week 2	[1-5]	0	8
21557	Week 3	[1-5]	0	8
21557	Week 4	[1-5]	0	8
21557	Week 5	NA	0	0
21557	Week 6	NA	0	0
21557	Week 7	[6-10]	8	8
21557	Week 8	[1-5]	0	8
21557	Week 9	NA	0	0
21557	Week 10	[1-5]	2	8
21557	Week 11	NA	0	0
21557	Week 12	NA	0	0
21557	Week 13	NA	0	0
21557	Week 14	[1-5]	0	5
21557	Week 15	NA	0	0
21557	Week 16	NA	0	0
82887	Week 1	NA	NA	NA
82887	Week 2	NA	NA	NA
82887	Week 3	NA	NA	NA
82887	Week 4	[1-5]	2	5
82887	Week 5	[1-5]	2	2
82887	Week 6	[1-5]	3	6
82887	Week 7	[1-5]	3	5
82887	Week 8	[1-5]	6	6
82887	Week 9	[1-5]	0	3
82887	Week 10	[1-5]	1	2
82887	Week 11	[1-5]	1	2
82887	Week 12	NA	NA	NA
82887	Week 13	NA	NA	NA
82887	Week 14	NA	NA	NA
82887	Week 15	NA	NA	NA
82887	Week 16	[1-5]	2	7
1294	Week 1	[11-20]	2	2
1294	Week 2	[6-10]	7	7
1294	Week 3	[1-5]	3	3
1294	Week 4	NA	0	0
1294	Week 5	[1-5]	4	4
1294	Week 6	[1-5]	4	4
1294	Week 7	[1-5]	7	7
1294	Week 8	[6-10]	3	4
1294	Week 9	[1-5]	2	2
1294	Week 10	[1-5]	1	8
1294	Week 11	NA	0	0
1294	Week 12	[1-5]	4	7
1294	Week 13	[1-5]	1	1
1294	Week 14	[1-5]	3	7
1294	Week 15	[1-5]	2	2
1294	Week 16	[0]	1	7
15838	Week 1	NA	NA	NA
15838	Week 2	NA	NA	NA
15838	Week 3	[1-5]	0	2
15838	Week 4	[1-5]	1	7
15838	Week 5	NA	NA	NA
15838	Week 6	NA	0	0
15838	Week 7	NA	NA	NA
15838	Week 8	NA	NA	NA
15838	Week 9	NA	0	0
15838	Week 10	NA	NA	NA
15838	Week 11	NA	NA	NA
15838	Week 12	NA	NA	NA
15838	Week 13	NA	NA	NA
15838	Week 14	NA	NA	NA
15838	Week 15	NA	NA	NA
15838	Week 16	NA	NA	NA
NA	Week 1	NA	NA	NA
NA	Week 2	NA	NA	NA
NA	Week 3	NA	NA	NA
NA	Week 4	NA	NA	NA
NA	Week 5	NA	NA	NA
NA	Week 6	NA	NA	NA
NA	Week 7	[1-5]	0	4
NA	Week 8	NA	NA	NA
NA	Week 9	NA	NA	NA
NA	Week 10	NA	NA	NA
NA	Week 11	NA	NA	NA
NA	Week 12	NA	NA	NA
NA	Week 13	NA	NA	NA
NA	Week 14	[1-5]	0	4
NA	Week 15	NA	NA	NA
NA	Week 16	NA	NA	NA
53250	Week 1	NA	NA	NA
53250	Week 2	NA	NA	NA
53250	Week 3	NA	NA	NA
53250	Week 4	[1-5]	1	1
53250	Week 5	[1-5]	1	1
53250	Week 6	[1-5]	1	1
53250	Week 7	[0]	1	1
53250	Week 8	[0]	1	1
53250	Week 9	[0]	1	1
53250	Week 10	[0]	1	1
53250	Week 11	[0]	0	1
53250	Week 12	NA	NA	NA
53250	Week 13	[0]	1	1
53250	Week 14	NA	NA	NA
53250	Week 15	NA	NA	NA
53250	Week 16	[0]	0	1
44680	Week 1	[6-10]	4	4
44680	Week 2	NA	0	0
44680	Week 3	[1-5]	5	5
44680	Week 4	[1-5]	5	5
44680	Week 5	NA	NA	NA
44680	Week 6	NA	NA	NA
44680	Week 7	[1-5]	1	5
44680	Week 8	[1-5]	0	5
44680	Week 9	[6-10]	0	5
44680	Week 10	[0]	0	5
44680	Week 11	[1-5]	0	5
44680	Week 12	[0]	0	5
44680	Week 13	[1-5]	1	5
44680	Week 14	[1-5]	0	5
44680	Week 15	[0]	0	5
44680	Week 16	[0]	0	5
30287	Week 1	[11-20]	4	4
30287	Week 2	[11-20]	4	4
30287	Week 3	[11-20]	4	4
30287	Week 4	NA	NA	NA
30287	Week 5	NA	NA	NA
30287	Week 6	[11-20]	4	4
30287	Week 7	NA	NA	NA
30287	Week 8	[11-20]	4	4
30287	Week 9	[6-10]	4	4
30287	Week 10	NA	NA	NA
30287	Week 11	NA	3	4
30287	Week 12	NA	NA	NA
30287	Week 13	NA	NA	NA
30287	Week 14	NA	NA	NA
30287	Week 15	NA	NA	NA
30287	Week 16	[1-5]	0	4
83980	Week 1	[6-10]	4	4
83980	Week 2	[6-10]	4	4
83980	Week 3	[6-10]	2	2
83980	Week 4	[11-20]	1	1
83980	Week 5	[11-20]	3	3
83980	Week 6	NA	NA	NA
83980	Week 7	[6-10]	2	2
83980	Week 8	NA	NA	NA
83980	Week 9	NA	NA	NA
83980	Week 10	NA	NA	NA
83980	Week 11	NA	NA	NA
83980	Week 12	NA	NA	NA
83980	Week 13	NA	NA	NA
83980	Week 14	NA	NA	NA
83980	Week 15	NA	NA	NA
83980	Week 16	NA	NA	NA
18630	Week 1	[6-10]	3	3
18630	Week 2	[6-10]	4	4
18630	Week 3	[1-5]	1	2
18630	Week 4	[1-5]	0	2
18630	Week 5	NA	NA	NA
18630	Week 6	[6-10]	3	3
18630	Week 7	[1-5]	1	3
18630	Week 8	[6-10]	4	4
18630	Week 9	[6-10]	0	2
18630	Week 10	[6-10]	2	4
18630	Week 11	[1-5]	0	3
18630	Week 12	NA	NA	NA
18630	Week 13	[11-20]	0	3
18630	Week 14	[6-10]	1	4
18630	Week 15	[6-10]	1	2
18630	Week 16	[1-5]	0	3
91411	Week 1	[0]	0	3
91411	Week 2	NA	0	3
91411	Week 3	NA	NA	NA
91411	Week 4	NA	NA	NA
91411	Week 5	NA	NA	NA
91411	Week 6	NA	NA	NA
91411	Week 7	NA	NA	NA
91411	Week 8	NA	NA	NA
91411	Week 9	NA	NA	NA
91411	Week 10	NA	NA	NA
91411	Week 11	NA	NA	NA
91411	Week 12	NA	NA	NA
91411	Week 13	NA	NA	NA
91411	Week 14	NA	NA	NA
91411	Week 15	NA	NA	NA
91411	Week 16	NA	NA	NA
845	Week 1	[11-20]	4	4
845	Week 2	[6-10]	3	3
845	Week 3	[1-5]	3	3
845	Week 4	[6-10]	5	5
845	Week 5	[1-5]	4	4
845	Week 6	[1-5]	4	4
845	Week 7	[6-10]	4	4
845	Week 8	[6-10]	4	4
845	Week 9	[6-10]	5	5
845	Week 10	[6-10]	5	5
845	Week 11	[6-10]	5	5
845	Week 12	[6-10]	5	5
845	Week 13	[6-10]	4	4
845	Week 14	[6-10]	5	5
845	Week 15	[1-5]	3	3
845	Week 16	[1-5]	4	4
87683	Week 1	NA	NA	NA
87683	Week 2	NA	NA	NA
87683	Week 3	NA	NA	NA
87683	Week 4	NA	0	5
87683	Week 5	NA	2	5
87683	Week 6	NA	NA	NA
87683	Week 7	NA	2	5
87683	Week 8	NA	3	5
87683	Week 9	NA	2	5
87683	Week 10	NA	NA	NA
87683	Week 11	NA	NA	NA
87683	Week 12	NA	NA	NA
87683	Week 13	NA	0	0
87683	Week 14	[1-5]	5	7
87683	Week 15	[1-5]	5	5
87683	Week 16	[1-5]	5	5
42732	Week 1	NA	1	1
42732	Week 2	NA	4	4
42732	Week 3	NA	0	2
42732	Week 4	NA	0	1
42732	Week 5	NA	0	5
42732	Week 6	NA	0	3
42732	Week 7	NA	0	1
42732	Week 8	NA	0	2
42732	Week 9	NA	0	2
42732	Week 10	NA	0	3
42732	Week 11	NA	0	4
42732	Week 12	NA	1	4
42732	Week 13	NA	0	4
42732	Week 14	[0]	0	2
42732	Week 15	NA	NA	NA
42732	Week 16	NA	0	0
69292	Week 1	[1-5]	0	3
69292	Week 2	[1-5]	0	3
69292	Week 3	[0]	0	3
69292	Week 4	[1-5]	0	1
69292	Week 5	[1-5]	0	2
69292	Week 6	NA	NA	NA
69292	Week 7	NA	NA	NA
69292	Week 8	NA	NA	NA
69292	Week 9	NA	NA	NA
69292	Week 10	NA	NA	NA
69292	Week 11	NA	NA	NA
69292	Week 12	NA	NA	NA
69292	Week 13	NA	NA	NA
69292	Week 14	NA	NA	NA
69292	Week 15	NA	NA	NA
69292	Week 16	NA	NA	NA
5769	Week 1	[1-5]	4	4
5769	Week 2	[1-5]	4	4
5769	Week 3	[1-5]	4	4
5769	Week 4	[1-5]	4	4
5769	Week 5	[1-5]	3	3
5769	Week 6	[1-5]	4	4
5769	Week 7	[1-5]	4	4
5769	Week 8	[0]	0	4
5769	Week 9	[1-5]	4	5
5769	Week 10	[1-5]	3	5
5769	Week 11	[0]	0	4
5769	Week 12	[0]	0	4
5769	Week 13	[0]	0	4
5769	Week 14	[0]	4	4
5769	Week 15	[0]	2	4
5769	Week 16	[0]	0	4
NA	Week 1	NA	NA	NA
NA	Week 2	NA	NA	NA
NA	Week 3	NA	NA	NA
NA	Week 4	NA	NA	NA
NA	Week 5	NA	NA	NA
NA	Week 6	[1-5]	3	3
NA	Week 7	[1-5]	0	3
NA	Week 8	[1-5]	0	3
NA	Week 9	NA	NA	NA
NA	Week 10	NA	NA	NA
NA	Week 11	NA	NA	NA
NA	Week 12	NA	NA	NA
NA	Week 13	NA	NA	NA
NA	Week 14	NA	NA	NA
NA	Week 15	NA	NA	NA
NA	Week 16	NA	NA	NA
2959	Week 1	[6-10]	2	2
2959	Week 2	[6-10]	2	4
2959	Week 3	NA	2	2
2959	Week 4	[6-10]	1	3
2959	Week 5	[1-5]	3	3
2959	Week 6	[1-5]	3	3
2959	Week 7	NA	NA	NA
2959	Week 8	NA	NA	NA
2959	Week 9	NA	NA	NA
2959	Week 10	NA	NA	NA
2959	Week 11	NA	NA	NA
2959	Week 12	NA	NA	NA
2959	Week 13	NA	NA	NA
2959	Week 14	NA	NA	NA
2959	Week 15	NA	NA	NA
2959	Week 16	NA	NA	NA
NA	Week 1	NA	NA	NA
NA	Week 2	NA	NA	NA
NA	Week 3	NA	NA	NA
NA	Week 4	NA	NA	NA
NA	Week 5	NA	NA	NA
NA	Week 6	NA	NA	NA
NA	Week 7	NA	NA	NA
NA	Week 8	NA	NA	NA
NA	Week 9	NA	NA	NA
NA	Week 10	NA	NA	NA
NA	Week 11	NA	NA	NA
NA	Week 12	NA	NA	NA
NA	Week 13	[1-5]	8	8
NA	Week 14	NA	NA	NA
NA	Week 15	NA	NA	NA
NA	Week 16	NA	NA	NA
NA	Week 1	NA	NA	NA
NA	Week 2	NA	NA	NA
NA	Week 3	NA	NA	NA
NA	Week 4	NA	NA	NA
NA	Week 5	NA	NA	NA
NA	Week 6	[1-5]	0	4
NA	Week 7	NA	NA	NA
NA	Week 8	NA	NA	NA
NA	Week 9	NA	NA	NA
NA	Week 10	NA	NA	NA
NA	Week 11	NA	NA	NA
NA	Week 12	NA	NA	NA
NA	Week 13	NA	NA	NA
NA	Week 14	NA	NA	NA
NA	Week 15	NA	NA	NA
NA	Week 16	NA	NA	NA
57254	Week 1	NA	NA	NA
57254	Week 2	NA	NA	NA
57254	Week 3	NA	NA	NA
57254	Week 4	[6-10]	3	6
57254	Week 5	[11-20]	1	5
57254	Week 6	[6-10]	3	5
57254	Week 7	[6-10]	0	5
57254	Week 8	[6-10]	0	5
57254	Week 9	[6-10]	2	5
57254	Week 10	NA	0	0
57254	Week 11	NA	NA	NA
57254	Week 12	NA	NA	NA
57254	Week 13	NA	NA	NA
57254	Week 14	NA	NA	NA
57254	Week 15	NA	NA	NA
57254	Week 16	NA	NA	NA
44018	Week 1	[1-5]	0	2
44018	Week 2	[1-5]	0	3
44018	Week 3	[0]	0	4
44018	Week 4	[0]	0	4
44018	Week 5	[0]	0	4
44018	Week 6	[1-5]	0	2
44018	Week 7	[1-5]	0	4
44018	Week 8	[1-5]	0	3
44018	Week 9	[1-5]	0	3
44018	Week 10	[1-5]	0	5
44018	Week 11	[1-5]	0	6
44018	Week 12	[1-5]	1	6
44018	Week 13	[0]	0	7
44018	Week 14	[0]	0	7
44018	Week 15	[0]	0	7
44018	Week 16	[0]	0	7
52374	Week 1	[0]	0	3
52374	Week 2	[1-5]	1	3
52374	Week 3	[1-5]	0	4
52374	Week 4	[1-5]	0	4
52374	Week 5	[1-5]	1	5
52374	Week 6	NA	NA	NA
52374	Week 7	[1-5]	1	5
52374	Week 8	NA	2	5
52374	Week 9	NA	NA	NA
52374	Week 10	NA	NA	NA
52374	Week 11	NA	NA	NA
52374	Week 12	NA	NA	NA
52374	Week 13	NA	NA	NA
52374	Week 14	NA	NA	NA
52374	Week 15	NA	NA	NA
52374	Week 16	NA	1	4
8645	Week 1	NA	NA	NA
8645	Week 2	NA	NA	NA
8645	Week 3	[6-10]	3	3
8645	Week 4	[6-10]	4	4
8645	Week 5	NA	NA	NA
8645	Week 6	NA	NA	NA
8645	Week 7	NA	NA	NA
8645	Week 8	NA	NA	NA
8645	Week 9	NA	NA	NA
8645	Week 10	NA	NA	NA
8645	Week 11	NA	NA	NA
8645	Week 12	NA	NA	NA
8645	Week 13	NA	NA	NA
8645	Week 14	NA	NA	NA
8645	Week 15	NA	NA	NA
8645	Week 16	NA	NA	NA
63769	Week 1	NA	NA	NA
63769	Week 2	NA	NA	NA
63769	Week 3	[11-20]	1	4
63769	Week 4	[11-20]	2	6
63769	Week 5	[11-20]	4	5
63769	Week 6	[11-20]	1	5
63769	Week 7	[11-20]	6	6
63769	Week 8	NA	NA	NA
63769	Week 9	NA	NA	NA
63769	Week 10	NA	NA	NA
63769	Week 11	NA	NA	NA
63769	Week 12	NA	NA	NA
63769	Week 13	NA	NA	NA
63769	Week 14	NA	NA	NA
63769	Week 15	NA	NA	NA
63769	Week 16	NA	NA	NA
71345	Week 1	[0]	0	4
71345	Week 2	[0]	1	2
71345	Week 3	[0]	4	4
71345	Week 4	[0]	0	1
71345	Week 5	[0]	1	2
71345	Week 6	[0]	1	3
71345	Week 7	[0]	0	3
71345	Week 8	[0]	2	3
71345	Week 9	[0]	2	2
71345	Week 10	[0]	1	3
71345	Week 11	[0]	2	3
71345	Week 12	[1-5]	1	3
71345	Week 13	[0]	0	3
71345	Week 14	NA	NA	NA
71345	Week 15	[0]	1	3
71345	Week 16	[0]	0	4
62347	Week 1	NA	NA	NA
62347	Week 2	NA	NA	NA
62347	Week 3	[11-20]	4	4
62347	Week 4	[1-5]	4	4
62347	Week 5	[6-10]	0	4
62347	Week 6	[6-10]	2	2
62347	Week 7	[6-10]	1	4
62347	Week 8	[1-5]	1	2
62347	Week 9	[1-5]	0	4
62347	Week 10	[1-5]	2	4
62347	Week 11	[1-5]	0	4
62347	Week 12	NA	NA	NA
62347	Week 13	[1-5]	1	2
62347	Week 14	[1-5]	0	4
62347	Week 15	NA	0	0
62347	Week 16	[1-5]	0	4
57590	Week 1	NA	NA	NA
57590	Week 2	[1-5]	4	7
57590	Week 3	[1-5]	2	4
57590	Week 4	NA	0	0
57590	Week 5	NA	0	0
57590	Week 6	NA	0	0
57590	Week 7	NA	0	0
57590	Week 8	NA	0	0
57590	Week 9	NA	0	0
57590	Week 10	NA	0	0
57590	Week 11	NA	0	0
57590	Week 12	NA	0	0
57590	Week 13	NA	0	0
57590	Week 14	NA	3	0
57590	Week 15	[1-5]	1	4
57590	Week 16	NA	0	0
6039	Week 1	[11-20]	4	4
6039	Week 2	[11-20]	4	4
6039	Week 3	[11-20]	4	4
6039	Week 4	[11-20]	4	4
6039	Week 5	[11-20]	3	4
6039	Week 6	[11-20]	1	1
6039	Week 7	NA	0	0
6039	Week 8	NA	NA	NA
6039	Week 9	[1-5]	2	4
6039	Week 10	NA	NA	NA
6039	Week 11	NA	NA	NA
6039	Week 12	NA	NA	NA
6039	Week 13	[1-5]	2	4
6039	Week 14	NA	0	0
6039	Week 15	NA	NA	NA
6039	Week 16	[1-5]	2	4
41020	Week 1	NA	NA	NA
41020	Week 2	NA	NA	NA
41020	Week 3	[1-5]	7	4
41020	Week 4	NA	NA	NA
41020	Week 5	NA	NA	NA
41020	Week 6	[1-5]	2	4
41020	Week 7	NA	NA	NA
41020	Week 8	[0]	0	4
41020	Week 9	NA	NA	NA
41020	Week 10	NA	NA	NA
41020	Week 11	[0]	0	3
41020	Week 12	NA	NA	NA
41020	Week 13	NA	NA	NA
41020	Week 14	NA	NA	NA
41020	Week 15	NA	NA	NA
41020	Week 16	NA	NA	NA
58198	Week 1	[6-10]	7	7
58198	Week 2	[6-10]	4	4
58198	Week 3	[0]	0	1
58198	Week 4	NA	NA	NA
58198	Week 5	NA	NA	NA
58198	Week 6	NA	NA	NA
58198	Week 7	NA	NA	NA
58198	Week 8	NA	NA	NA
58198	Week 9	NA	NA	NA
58198	Week 10	NA	NA	NA
58198	Week 11	NA	NA	NA
58198	Week 12	NA	NA	NA
58198	Week 13	NA	NA	NA
58198	Week 14	NA	NA	NA
58198	Week 15	NA	NA	NA
58198	Week 16	NA	NA	NA
89318	Week 1	NA	NA	NA
89318	Week 2	NA	NA	NA
89318	Week 3	[1-5]	8	7
89318	Week 4	NA	NA	NA
89318	Week 5	NA	0	0
89318	Week 6	NA	NA	NA
89318	Week 7	NA	NA	NA
89318	Week 8	NA	NA	NA
89318	Week 9	NA	NA	NA
89318	Week 10	NA	NA	NA
89318	Week 11	NA	NA	NA
89318	Week 12	NA	NA	NA
89318	Week 13	NA	NA	NA
89318	Week 14	NA	NA	NA
89318	Week 15	NA	NA	NA
89318	Week 16	NA	NA	NA
23901	Week 1	NA	NA	NA
23901	Week 2	[1-5]	1	1
23901	Week 3	[1-5]	1	1
23901	Week 4	[1-5]	0	1
23901	Week 5	[0]	0	1
23901	Week 6	[1-5]	0	3
23901	Week 7	[1-5]	0	2
23901	Week 8	[0]	0	1
23901	Week 9	NA	NA	NA
23901	Week 10	[0]	0	2
23901	Week 11	[0]	0	2
23901	Week 12	[0]	0	2
23901	Week 13	[0]	0	2
23901	Week 14	NA	NA	NA
23901	Week 15	[0]	0	4
23901	Week 16	[0]	0	2
90261	Week 1	[1-5]	1	4
90261	Week 2	NA	1	5
90261	Week 3	[1-5]	1	4
90261	Week 4	NA	0	0
90261	Week 5	[1-5]	0	4
90261	Week 6	NA	0	3
90261	Week 7	NA	0	3
90261	Week 8	[0]	1	4
90261	Week 9	[0]	1	2
90261	Week 10	[0]	2	4
90261	Week 11	[0]	2	2
90261	Week 12	[0]	1	4
90261	Week 13	[0]	0	4
90261	Week 14	[1-5]	1	5
90261	Week 15	[1-5]	2	4
90261	Week 16	NA	0	0
4290	Week 1	[11-20]	4	4
4290	Week 2	[21-30]	2	2
4290	Week 3	[31-50]	5	5
4290	Week 4	[21-30]	5	5
4290	Week 5	[31-50]	6	6
4290	Week 6	[21-30]	3	3
4290	Week 7	[21-30]	7	7
4290	Week 8	[11-20]	4	4
4290	Week 9	[21-30]	3	3
4290	Week 10	[11-20]	4	4
4290	Week 11	[11-20]	3	3
4290	Week 12	[6-10]	4	4
4290	Week 13	NA	NA	NA
4290	Week 14	NA	NA	NA
4290	Week 15	NA	NA	NA
4290	Week 16	[0]	0	4
30357	Week 1	NA	NA	NA
30357	Week 2	NA	NA	NA
30357	Week 3	NA	NA	NA
30357	Week 4	NA	NA	NA
30357	Week 5	[1-5]	5	5
30357	Week 6	[1-5]	2	2
30357	Week 7	[1-5]	0	4
30357	Week 8	NA	NA	NA
30357	Week 9	NA	NA	NA
30357	Week 10	NA	NA	NA
30357	Week 11	NA	NA	NA
30357	Week 12	NA	NA	NA
30357	Week 13	NA	NA	NA
30357	Week 14	NA	NA	NA
30357	Week 15	NA	NA	NA
30357	Week 16	NA	NA	NA
76326	Week 1	[11-20]	4	4
76326	Week 2	[31-50]	4	4
76326	Week 3	[11-20]	4	4
76326	Week 4	[11-20]	4	4
76326	Week 5	[11-20]	4	4
76326	Week 6	[11-20]	2	2
76326	Week 7	[6-10]	0	3
76326	Week 8	[6-10]	0	4
76326	Week 9	[6-10]	2	2
76326	Week 10	NA	NA	NA
76326	Week 11	NA	NA	NA
76326	Week 12	NA	NA	NA
76326	Week 13	NA	NA	NA
76326	Week 14	NA	NA	NA
76326	Week 15	NA	NA	NA
76326	Week 16	NA	NA	NA
NA	Week 1	NA	NA	NA
NA	Week 2	NA	NA	NA
NA	Week 3	NA	NA	NA
NA	Week 4	NA	NA	NA
NA	Week 5	NA	NA	NA
NA	Week 6	[1-5]	0	2
NA	Week 7	NA	NA	NA
NA	Week 8	[0]	0	3
NA	Week 9	[0]	0	3
NA	Week 10	NA	NA	NA
NA	Week 11	NA	NA	NA
NA	Week 12	NA	0	3
NA	Week 13	NA	NA	NA
NA	Week 14	NA	NA	NA
NA	Week 15	NA	NA	NA
NA	Week 16	NA	NA	NA
68876	Week 1	[1-5]	0	3
68876	Week 2	[1-5]	2	4
68876	Week 3	[1-5]	3	3
68876	Week 4	[1-5]	1	1
68876	Week 5	[1-5]	0	3
68876	Week 6	[1-5]	0	2
68876	Week 7	[1-5]	2	3
68876	Week 8	[1-5]	1	2
68876	Week 9	[1-5]	2	3
68876	Week 10	[1-5]	1	1
68876	Week 11	[1-5]	0	4
68876	Week 12	[0]	0	1
68876	Week 13	[0]	0	3
68876	Week 14	[0]	0	2
68876	Week 15	[0]	0	5
68876	Week 16	[0]	0	4
52331	Week 1	[1-5]	3	7
52331	Week 2	NA	0	0
52331	Week 3	NA	0	0
52331	Week 4	NA	0	0
52331	Week 5	[1-5]	2	7
52331	Week 6	NA	0	0
52331	Week 7	NA	0	0
52331	Week 8	[0]	3	7
52331	Week 9	NA	0	0
52331	Week 10	NA	0	0
52331	Week 11	NA	0	0
52331	Week 12	NA	0	0
52331	Week 13	NA	0	0
52331	Week 14	[0]	0	7
52331	Week 15	NA	0	0
52331	Week 16	NA	0	0
52020	Week 1	NA	NA	NA
52020	Week 2	NA	NA	NA
52020	Week 3	[1-5]	0	1
52020	Week 4	[1-5]	2	7
52020	Week 5	[1-5]	0	2
52020	Week 6	NA	NA	NA
52020	Week 7	NA	NA	NA
52020	Week 8	[0]	1	5
52020	Week 9	NA	NA	NA
52020	Week 10	NA	NA	NA
52020	Week 11	NA	NA	NA
52020	Week 12	[0]	0	2
52020	Week 13	NA	NA	NA
52020	Week 14	NA	NA	NA
52020	Week 15	NA	NA	NA
52020	Week 16	[1-5]	1	5
75830	Week 1	NA	NA	NA
75830	Week 2	NA	NA	NA
75830	Week 3	NA	NA	NA
75830	Week 4	NA	0	0
75830	Week 5	NA	0	0
75830	Week 6	[1-5]	1	4
75830	Week 7	[1-5]	0	4
75830	Week 8	[1-5]	0	6
75830	Week 9	[1-5]	0	3
75830	Week 10	[0]	1	7
75830	Week 11	[0]	0	5
75830	Week 12	[0]	0	5
75830	Week 13	[0]	0	2
75830	Week 14	NA	0	0
75830	Week 15	[1-5]	0	2
75830	Week 16	[1-5]	2	7
93187	Week 1	[6-10]	0	0
93187	Week 2	NA	0	0
93187	Week 3	[1-5]	8	8
93187	Week 4	[6-10]	7	7
93187	Week 5	[21-30]	3	3
93187	Week 6	[1-5]	8	8
93187	Week 7	NA	0	0
93187	Week 8	NA	0	0
93187	Week 9	[1-5]	2	2
93187	Week 10	[1-5]	8	8
93187	Week 11	[0]	0	8
93187	Week 12	NA	NA	NA
93187	Week 13	NA	NA	NA
93187	Week 14	NA	NA	NA
93187	Week 15	NA	NA	NA
93187	Week 16	NA	NA	NA
81229	Week 1	[1-5]	5	5
81229	Week 2	[1-5]	5	5
81229	Week 3	[1-5]	5	5
81229	Week 4	NA	NA	NA
81229	Week 5	NA	NA	NA
81229	Week 6	NA	NA	NA
81229	Week 7	NA	NA	NA
81229	Week 8	NA	NA	NA
81229	Week 9	NA	NA	NA
81229	Week 10	NA	NA	NA
81229	Week 11	NA	NA	NA
81229	Week 12	NA	NA	NA
81229	Week 13	NA	NA	NA
81229	Week 14	NA	NA	NA
81229	Week 15	NA	NA	NA
81229	Week 16	NA	NA	NA
45110	Week 1	[6-10]	3	4
45110	Week 2	[6-10]	2	2
45110	Week 3	[1-5]	2	2
45110	Week 4	NA	NA	NA
45110	Week 5	[1-5]	0	2
45110	Week 6	NA	NA	NA
45110	Week 7	[1-5]	1	2
45110	Week 8	NA	NA	NA
45110	Week 9	NA	NA	NA
45110	Week 10	NA	NA	NA
45110	Week 11	NA	NA	NA
45110	Week 12	NA	NA	NA
45110	Week 13	NA	NA	NA
45110	Week 14	NA	NA	NA
45110	Week 15	NA	NA	NA
45110	Week 16	NA	NA	NA
3601	Week 1	NA	NA	NA
3601	Week 2	NA	NA	NA
3601	Week 3	[1-5]	2	3
3601	Week 4	[1-5]	1	1
3601	Week 5	[1-5]	2	2
3601	Week 6	[1-5]	0	2
3601	Week 7	[1-5]	4	4
3601	Week 8	[1-5]	1	1
3601	Week 9	[1-5]	0	2
3601	Week 10	[1-5]	0	2
3601	Week 11	[1-5]	1	3
3601	Week 12	[1-5]	0	2
3601	Week 13	[0]	0	5
3601	Week 14	[0]	0	2
3601	Week 15	[1-5]	0	2
3601	Week 16	[1-5]	0	2
NA	Week 1	NA	NA	NA
NA	Week 2	NA	NA	NA
NA	Week 3	NA	NA	NA
NA	Week 4	NA	NA	NA
NA	Week 5	NA	NA	NA
NA	Week 6	[0]	0	8
NA	Week 7	NA	NA	NA
NA	Week 8	[0]	0	4
NA	Week 9	[0]	3	8
NA	Week 10	NA	NA	NA
NA	Week 11	NA	NA	NA
NA	Week 12	NA	NA	NA
NA	Week 13	[1-5]	1	1
NA	Week 14	NA	NA	NA
NA	Week 15	[1-5]	8	8
NA	Week 16	[1-5]	8	8
64993	Week 1	NA	NA	NA
64993	Week 2	NA	NA	NA
64993	Week 3	[6-10]	4	4
64993	Week 4	[11-20]	5	5
64993	Week 5	[1-5]	4	4
64993	Week 6	[6-10]	4	4
64993	Week 7	[11-20]	2	2
64993	Week 8	[1-5]	2	2
64993	Week 9	NA	NA	NA
64993	Week 10	NA	NA	NA
64993	Week 11	NA	NA	NA
64993	Week 12	NA	NA	NA
64993	Week 13	NA	NA	NA
64993	Week 14	NA	NA	NA
64993	Week 15	NA	NA	NA
64993	Week 16	NA	NA	NA
39696	Week 1	[1-5]	1	2
39696	Week 2	[1-5]	0	2
39696	Week 3	[1-5]	0	3
39696	Week 4	[1-5]	0	3
39696	Week 5	[1-5]	0	2
39696	Week 6	[0]	0	3
39696	Week 7	[0]	0	3
39696	Week 8	[0]	0	2
39696	Week 9	[0]	0	3
39696	Week 10	[0]	0	2
39696	Week 11	[0]	0	2
39696	Week 12	[0]	0	2
39696	Week 13	[0]	0	3
39696	Week 14	NA	0	0
39696	Week 15	[1-5]	1	2
39696	Week 16	[1-5]	1	2
3276	Week 1	NA	NA	NA
3276	Week 2	NA	0	0
3276	Week 3	NA	0	0
3276	Week 4	NA	0	0
3276	Week 5	NA	NA	NA
3276	Week 6	[6-10]	8	8
3276	Week 7	NA	NA	NA
3276	Week 8	NA	0	0
3276	Week 9	NA	NA	NA
3276	Week 10	NA	NA	NA
3276	Week 11	[1-5]	7	7
3276	Week 12	NA	NA	NA
3276	Week 13	NA	0	0
3276	Week 14	NA	0	0
3276	Week 15	NA	NA	NA
3276	Week 16	[0]	3	7
47576	Week 1	NA	NA	NA
47576	Week 2	[11-20]	5	5
47576	Week 3	NA	0	0
47576	Week 4	[11-20]	5	5
47576	Week 5	[11-20]	5	5
47576	Week 6	[11-20]	7	7
47576	Week 7	[11-20]	7	7
47576	Week 8	[11-20]	2	2
47576	Week 9	NA	0	0
47576	Week 10	[11-20]	7	7
47576	Week 11	NA	NA	NA
47576	Week 12	NA	NA	NA
47576	Week 13	NA	NA	NA
47576	Week 14	NA	NA	NA
47576	Week 15	NA	NA	NA
47576	Week 16	NA	NA	NA
28683	Week 1	[6-10]	4	4
28683	Week 2	[6-10]	4	4
28683	Week 3	[6-10]	4	4
28683	Week 4	[6-10]	4	4
28683	Week 5	[6-10]	3	3
28683	Week 6	[1-5]	4	4
28683	Week 7	[1-5]	2	2
28683	Week 8	[1-5]	3	3
28683	Week 9	[1-5]	4	4
28683	Week 10	[6-10]	2	2
28683	Week 11	[1-5]	3	3
28683	Week 12	[1-5]	4	4
28683	Week 13	[1-5]	1	1
28683	Week 14	[1-5]	3	3
28683	Week 15	[1-5]	3	4
28683	Week 16	[1-5]	1	4
21283	Week 1	[0]	0	5
21283	Week 2	[0]	0	5
21283	Week 3	NA	NA	NA
21283	Week 4	[0]	0	1
21283	Week 5	NA	NA	NA
21283	Week 6	[0]	0	5
21283	Week 7	[1-5]	6	6
21283	Week 8	NA	NA	NA
21283	Week 9	NA	NA	NA
21283	Week 10	NA	NA	NA
21283	Week 11	NA	NA	NA
21283	Week 12	NA	NA	NA
21283	Week 13	NA	NA	NA
21283	Week 14	NA	NA	NA
21283	Week 15	NA	NA	NA
21283	Week 16	NA	NA	NA
27225	Week 1	NA	NA	NA
27225	Week 2	NA	NA	NA
27225	Week 3	[1-5]	3	5
27225	Week 4	[1-5]	1	5
27225	Week 5	[1-5]	1	5
27225	Week 6	[1-5]	2	2
27225	Week 7	[0]	0	4
27225	Week 8	NA	0	0
27225	Week 9	NA	0	0
27225	Week 10	[1-5]	0	2
27225	Week 11	[0]	0	6
27225	Week 12	[1-5]	6	6
27225	Week 13	[0]	0	1
27225	Week 14	[0]	0	3
27225	Week 15	[1-5]	0	3
27225	Week 16	[1-5]	1	5
27228	Week 1	[0]	0	4
27228	Week 2	[0]	0	4
27228	Week 3	[1-5]	0	4
27228	Week 4	[1-5]	1	4
27228	Week 5	[1-5]	1	4
27228	Week 6	[1-5]	1	4
27228	Week 7	[1-5]	0	4
27228	Week 8	[1-5]	0	4
27228	Week 9	[1-5]	0	4
27228	Week 10	[0]	0	4
27228	Week 11	[0]	0	4
27228	Week 12	[1-5]	0	4
27228	Week 13	[0]	0	4
27228	Week 14	[0]	0	4
27228	Week 15	NA	NA	NA
27228	Week 16	NA	0	0
43509	Week 1	NA	NA	NA
43509	Week 2	NA	0	0
43509	Week 3	NA	NA	NA
43509	Week 4	NA	NA	NA
43509	Week 5	NA	NA	NA
43509	Week 6	NA	NA	NA
43509	Week 7	NA	NA	NA
43509	Week 8	NA	NA	NA
43509	Week 9	NA	NA	NA
43509	Week 10	NA	NA	NA
43509	Week 11	NA	NA	NA
43509	Week 12	NA	NA	NA
43509	Week 13	NA	NA	NA
43509	Week 14	NA	NA	NA
43509	Week 15	NA	NA	NA
43509	Week 16	NA	NA	NA
47939	Week 1	NA	NA	NA
47939	Week 2	[1-5]	2	5
47939	Week 3	[1-5]	0	7
47939	Week 4	NA	NA	NA
47939	Week 5	[1-5]	0	5
47939	Week 6	[0]	0	5
47939	Week 7	[0]	0	5
47939	Week 8	NA	NA	NA
47939	Week 9	NA	NA	NA
47939	Week 10	NA	NA	NA
47939	Week 11	NA	NA	NA
47939	Week 12	NA	NA	NA
47939	Week 13	NA	NA	NA
47939	Week 14	NA	NA	NA
47939	Week 15	NA	NA	NA
47939	Week 16	NA	NA	NA
41597	Week 1	NA	NA	NA
41597	Week 2	NA	NA	NA
41597	Week 3	[1-5]	4	4
41597	Week 4	NA	NA	NA
41597	Week 5	[1-5]	1	4
41597	Week 6	NA	NA	NA
41597	Week 7	NA	NA	NA
41597	Week 8	NA	NA	NA
41597	Week 9	NA	NA	NA
41597	Week 10	NA	NA	NA
41597	Week 11	[0]	0	4
41597	Week 12	NA	NA	NA
41597	Week 13	NA	NA	NA
41597	Week 14	NA	NA	NA
41597	Week 15	NA	NA	NA
41597	Week 16	NA	NA	NA
47894	Week 1	NA	NA	NA
47894	Week 2	NA	NA	NA
47894	Week 3	[1-5]	2	2
47894	Week 4	[1-5]	3	3
47894	Week 5	NA	NA	NA
47894	Week 6	[1-5]	2	3
47894	Week 7	NA	NA	NA
47894	Week 8	[1-5]	1	2
47894	Week 9	[0]	2	4
47894	Week 10	[0]	0	5
47894	Week 11	NA	NA	NA
47894	Week 12	[0]	0	2
47894	Week 13	NA	NA	NA
47894	Week 14	NA	NA	NA
47894	Week 15	NA	NA	NA
47894	Week 16	NA	NA	NA
2988	Week 1	NA	NA	NA
2988	Week 2	NA	NA	NA
2988	Week 3	NA	NA	NA
2988	Week 4	[1-5]	0	5
2988	Week 5	[0]	0	5
2988	Week 6	[0]	0	5
2988	Week 7	[1-5]	0	5
2988	Week 8	[1-5]	0	5
2988	Week 9	[1-5]	0	5
2988	Week 10	[0]	1	5
2988	Week 11	[0]	0	5
2988	Week 12	NA	NA	NA
2988	Week 13	NA	NA	NA
2988	Week 14	NA	NA	NA
2988	Week 15	NA	NA	NA
2988	Week 16	[0]	0	5
70250	Week 1	NA	NA	NA
70250	Week 2	NA	NA	NA
70250	Week 3	NA	NA	NA
70250	Week 4	NA	NA	NA
70250	Week 5	NA	0	0
70250	Week 6	NA	0	0
70250	Week 7	NA	0	0
70250	Week 8	NA	0	0
70250	Week 9	NA	0	0
70250	Week 10	NA	0	0
70250	Week 11	NA	NA	NA
70250	Week 12	NA	0	0
70250	Week 13	NA	0	0
70250	Week 14	NA	NA	NA
70250	Week 15	NA	0	0
70250	Week 16	NA	0	0
7854	Week 1	[1-5]	2	5
7854	Week 2	NA	NA	NA
7854	Week 3	NA	NA	NA
7854	Week 4	NA	NA	NA
7854	Week 5	NA	NA	NA
7854	Week 6	NA	NA	NA
7854	Week 7	NA	NA	NA
7854	Week 8	NA	NA	NA
7854	Week 9	NA	NA	NA
7854	Week 10	NA	NA	NA
7854	Week 11	NA	NA	NA
7854	Week 12	NA	NA	NA
7854	Week 13	NA	NA	NA
7854	Week 14	NA	NA	NA
7854	Week 15	NA	NA	NA
7854	Week 16	NA	NA	NA
23503	Week 1	NA	NA	NA
23503	Week 2	[11-20]	7	7
23503	Week 3	NA	NA	NA
23503	Week 4	[11-20]	5	7
23503	Week 5	[21-30]	3	3
23503	Week 6	NA	NA	NA
23503	Week 7	[11-20]	7	7
23503	Week 8	[11-20]	2	2
23503	Week 9	[6-10]	5	5
23503	Week 10	[1-5]	4	4
23503	Week 11	[6-10]	1	1
23503	Week 12	[1-5]	2	2
23503	Week 13	[1-5]	8	8
23503	Week 14	NA	0	0
23503	Week 15	NA	NA	NA
23503	Week 16	[1-5]	5	5
43775	Week 1	NA	NA	NA
43775	Week 2	[11-20]	3	3
43775	Week 3	NA	NA	NA
43775	Week 4	[11-20]	4	4
43775	Week 5	NA	NA	NA
43775	Week 6	NA	NA	NA
43775	Week 7	[6-10]	2	3
43775	Week 8	NA	NA	NA
43775	Week 9	NA	NA	NA
43775	Week 10	NA	NA	NA
43775	Week 11	NA	NA	NA
43775	Week 12	[1-5]	2	5
43775	Week 13	[6-10]	2	2
43775	Week 14	NA	0	0
43775	Week 15	[1-5]	2	2
43775	Week 16	[1-5]	0	5
12563	Week 1	NA	NA	NA
12563	Week 2	[6-10]	4	5
12563	Week 3	[11-20]	2	5
12563	Week 4	[11-20]	1	4
12563	Week 5	NA	NA	NA
12563	Week 6	NA	NA	NA
12563	Week 7	[6-10]	2	2
12563	Week 8	[6-10]	0	4
12563	Week 9	[1-5]	0	2
12563	Week 10	NA	NA	NA
12563	Week 11	NA	NA	NA
12563	Week 12	NA	NA	NA
12563	Week 13	NA	NA	NA
12563	Week 14	NA	NA	NA
12563	Week 15	NA	NA	NA
12563	Week 16	NA	NA	NA
45300	Week 1	[1-5]	3	4
45300	Week 2	[11-20]	2	2
45300	Week 3	[11-20]	2	2
45300	Week 4	[11-20]	8	4
45300	Week 5	[11-20]	3	4
45300	Week 6	[11-20]	8	2
45300	Week 7	[11-20]	4	5
45300	Week 8	[11-20]	2	3
45300	Week 9	[6-10]	2	2
45300	Week 10	NA	NA	NA
45300	Week 11	[1-5]	2	3
45300	Week 12	[1-5]	3	4
45300	Week 13	[1-5]	2	2
45300	Week 14	[0]	0	2
45300	Week 15	[1-5]	1	3
45300	Week 16	[0]	0	3
70547	Week 1	NA	NA	NA
70547	Week 2	[0]	3	3
70547	Week 3	[1-5]	3	4
70547	Week 4	NA	NA	NA
70547	Week 5	NA	NA	NA
70547	Week 6	NA	NA	NA
70547	Week 7	[1-5]	4	4
70547	Week 8	NA	NA	NA
70547	Week 9	NA	NA	NA
70547	Week 10	NA	NA	NA
70547	Week 11	NA	NA	NA
70547	Week 12	NA	NA	NA
70547	Week 13	NA	NA	NA
70547	Week 14	NA	NA	NA
70547	Week 15	NA	NA	NA
70547	Week 16	NA	NA	NA
4933	Week 1	NA	NA	NA
4933	Week 2	[1-5]	0	5
4933	Week 3	[1-5]	4	4
4933	Week 4	[0]	0	3
4933	Week 5	[1-5]	2	2
4933	Week 6	[1-5]	4	4
4933	Week 7	[1-5]	0	1
4933	Week 8	[1-5]	6	5
4933	Week 9	[1-5]	4	4
4933	Week 10	[1-5]	0	7
4933	Week 11	[1-5]	3	3
4933	Week 12	NA	NA	NA
4933	Week 13	[0]	1	4
4933	Week 14	[0]	0	5
4933	Week 15	[0]	0	4
4933	Week 16	[0]	0	1
77923	Week 1	NA	NA	NA
77923	Week 2	NA	NA	NA
77923	Week 3	[11-20]	6	6
77923	Week 4	[11-20]	3	3
77923	Week 5	[21-30]	5	5
77923	Week 6	[11-20]	4	4
77923	Week 7	[11-20]	2	2
77923	Week 8	NA	NA	NA
77923	Week 9	[11-20]	5	5
77923	Week 10	[6-10]	6	6
77923	Week 11	[6-10]	5	5
77923	Week 12	NA	NA	NA
77923	Week 13	[6-10]	4	4
77923	Week 14	[1-5]	6	6
77923	Week 15	[1-5]	2	5
77923	Week 16	[1-5]	2	2
95959	Week 1	[0]	0	3
95959	Week 2	[0]	0	3
95959	Week 3	[0]	3	4
95959	Week 4	NA	NA	NA
95959	Week 5	[1-5]	4	4
95959	Week 6	[1-5]	2	2
95959	Week 7	[1-5]	0	2
95959	Week 8	[1-5]	0	1
95959	Week 9	NA	NA	NA
95959	Week 10	[0]	1	2
95959	Week 11	[1-5]	1	3
95959	Week 12	[1-5]	2	2
95959	Week 13	[0]	2	2
95959	Week 14	NA	NA	NA
95959	Week 15	[0]	1	2
95959	Week 16	[0]	2	4
77769	Week 1	[11-20]	4	4
77769	Week 2	[11-20]	8	8
77769	Week 3	[11-20]	4	4
77769	Week 4	[11-20]	4	4
77769	Week 5	[11-20]	8	8
77769	Week 6	NA	NA	NA
77769	Week 7	NA	NA	NA
77769	Week 8	NA	NA	NA
77769	Week 9	[6-10]	4	4
77769	Week 10	NA	NA	NA
77769	Week 11	NA	NA	NA
77769	Week 12	NA	NA	NA
77769	Week 13	[1-5]	4	4
77769	Week 14	[6-10]	8	8
77769	Week 15	NA	NA	NA
77769	Week 16	NA	0	0
18908	Week 1	NA	NA	NA
18908	Week 2	NA	NA	NA
18908	Week 3	[1-5]	2	3
18908	Week 4	[1-5]	2	2
18908	Week 5	[1-5]	2	4
18908	Week 6	NA	NA	NA
18908	Week 7	[6-10]	0	3
18908	Week 8	NA	NA	NA
18908	Week 9	[1-5]	1	4
18908	Week 10	[0]	2	3
18908	Week 11	NA	0	0
18908	Week 12	NA	NA	NA
18908	Week 13	NA	0	0
18908	Week 14	NA	1	4
18908	Week 15	NA	NA	NA
18908	Week 16	[1-5]	0	3
80514	Week 1	NA	NA	NA
80514	Week 2	NA	NA	NA
80514	Week 3	[1-5]	1	1
80514	Week 4	NA	NA	NA
80514	Week 5	NA	NA	NA
80514	Week 6	NA	NA	NA
80514	Week 7	NA	NA	NA
80514	Week 8	NA	NA	NA
80514	Week 9	NA	NA	NA
80514	Week 10	NA	NA	NA
80514	Week 11	NA	NA	NA
80514	Week 12	NA	NA	NA
80514	Week 13	NA	NA	NA
80514	Week 14	NA	NA	NA
80514	Week 15	NA	NA	NA
80514	Week 16	NA	NA	NA
71816	Week 1	[1-5]	1	2
71816	Week 2	[6-10]	2	3
71816	Week 3	[6-10]	0	3
71816	Week 4	[6-10]	3	3
71816	Week 5	[6-10]	3	5
71816	Week 6	[1-5]	0	2
71816	Week 7	[1-5]	1	1
71816	Week 8	NA	0	0
71816	Week 9	[6-10]	0	1
71816	Week 10	[1-5]	2	3
71816	Week 11	[6-10]	0	2
71816	Week 12	[1-5]	1	3
71816	Week 13	NA	0	0
71816	Week 14	NA	0	0
71816	Week 15	NA	0	0
71816	Week 16	[6-10]	1	2
52581	Week 1	NA	NA	NA
52581	Week 2	NA	NA	NA
52581	Week 3	NA	NA	NA
52581	Week 4	NA	NA	NA
52581	Week 5	[1-5]	4	4
52581	Week 6	NA	NA	NA
52581	Week 7	NA	NA	NA
52581	Week 8	NA	NA	NA
52581	Week 9	NA	NA	NA
52581	Week 10	NA	NA	NA
52581	Week 11	NA	NA	NA
52581	Week 12	NA	NA	NA
52581	Week 13	NA	NA	NA
52581	Week 14	NA	NA	NA
52581	Week 15	NA	NA	NA
52581	Week 16	NA	NA	NA
22778	Week 1	NA	NA	NA
22778	Week 2	NA	NA	NA
22778	Week 3	NA	NA	NA
22778	Week 4	[1-5]	0	2
22778	Week 5	NA	3	3
22778	Week 6	[1-5]	2	2
22778	Week 7	NA	NA	NA
22778	Week 8	[0]	3	2
22778	Week 9	[1-5]	1	1
22778	Week 10	NA	NA	NA
22778	Week 11	NA	NA	NA
22778	Week 12	[0]	3	4
22778	Week 13	NA	NA	NA
22778	Week 14	[0]	2	3
22778	Week 15	NA	0	0
22778	Week 16	[1-5]	2	3
99556	Week 1	NA	NA	NA
99556	Week 2	NA	NA	NA
99556	Week 3	NA	NA	NA
99556	Week 4	NA	0	0
99556	Week 5	[1-5]	0	2
99556	Week 6	NA	0	0
99556	Week 7	[1-5]	0	2
99556	Week 8	NA	NA	NA
99556	Week 9	[1-5]	0	1
99556	Week 10	NA	0	0
99556	Week 11	NA	NA	NA
99556	Week 12	[1-5]	2	4
99556	Week 13	NA	NA	NA
99556	Week 14	NA	NA	NA
99556	Week 15	NA	NA	NA
99556	Week 16	NA	0	0
84459	Week 1	[0]	0	5
84459	Week 2	[0]	0	1
84459	Week 3	NA	NA	NA
84459	Week 4	NA	NA	NA
84459	Week 5	NA	NA	NA
84459	Week 6	NA	NA	NA
84459	Week 7	NA	NA	NA
84459	Week 8	NA	NA	NA
84459	Week 9	NA	NA	NA
84459	Week 10	NA	NA	NA
84459	Week 11	NA	NA	NA
84459	Week 12	NA	NA	NA
84459	Week 13	NA	NA	NA
84459	Week 14	NA	NA	NA
84459	Week 15	NA	NA	NA
84459	Week 16	NA	NA	NA
94525	Week 1	NA	NA	NA
94525	Week 2	[1-5]	2	4
94525	Week 3	[6-10]	4	5
94525	Week 4	[1-5]	0	4
94525	Week 5	[1-5]	0	1
94525	Week 6	[1-5]	1	2
94525	Week 7	[1-5]	2	4
94525	Week 8	[0]	0	4
94525	Week 9	[1-5]	1	3
94525	Week 10	[1-5]	0	2
94525	Week 11	[0]	0	3
94525	Week 12	[0]	0	4
94525	Week 13	NA	NA	NA
94525	Week 14	[0]	0	1
94525	Week 15	NA	NA	NA
94525	Week 16	[1-5]	0	2
NA	Week 1	NA	NA	NA
NA	Week 2	NA	NA	NA
NA	Week 3	NA	NA	NA
NA	Week 4	NA	NA	NA
NA	Week 5	NA	NA	NA
NA	Week 6	NA	NA	NA
NA	Week 7	[1-5]	4	4
NA	Week 8	NA	NA	NA
NA	Week 9	NA	NA	NA
NA	Week 10	[6-10]	5	5
NA	Week 11	NA	NA	NA
NA	Week 12	NA	NA	NA
NA	Week 13	NA	NA	NA
NA	Week 14	NA	NA	NA
NA	Week 15	NA	NA	NA
NA	Week 16	NA	NA	NA
82238	Week 1	[11-20]	6	6
82238	Week 2	[11-20]	4	4
82238	Week 3	[11-20]	8	8
82238	Week 4	[11-20]	2	2
82238	Week 5	[11-20]	6	6
82238	Week 6	[11-20]	3	3
82238	Week 7	[11-20]	6	6
82238	Week 8	[11-20]	3	3
82238	Week 9	[6-10]	3	3
82238	Week 10	[1-5]	8	8
82238	Week 11	[1-5]	3	3
82238	Week 12	NA	NA	NA
82238	Week 13	[1-5]	0	8
82238	Week 14	NA	NA	NA
82238	Week 15	[1-5]	3	3
82238	Week 16	[6-10]	8	8
84205	Week 1	NA	NA	NA
84205	Week 2	NA	NA	NA
84205	Week 3	NA	NA	NA
84205	Week 4	[11-20]	3	5
84205	Week 5	NA	NA	NA
84205	Week 6	[6-10]	5	5
84205	Week 7	[11-20]	2	5
84205	Week 8	[6-10]	5	5
84205	Week 9	[1-5]	2	2
84205	Week 10	[1-5]	3	5
84205	Week 11	NA	0	0
84205	Week 12	[1-5]	5	5
84205	Week 13	[1-5]	1	3
84205	Week 14	NA	NA	NA
84205	Week 15	NA	NA	NA
84205	Week 16	[1-5]	0	1
32553	Week 1	NA	NA	NA
32553	Week 2	[1-5]	1	3
32553	Week 3	NA	NA	NA
32553	Week 4	NA	0	4
32553	Week 5	NA	NA	NA
32553	Week 6	NA	NA	NA
32553	Week 7	NA	NA	NA
32553	Week 8	[0]	0	3
32553	Week 9	[1-5]	1	1
32553	Week 10	[0]	0	2
32553	Week 11	[0]	0	2
32553	Week 12	[0]	0	4
32553	Week 13	[0]	0	3
32553	Week 14	NA	NA	NA
32553	Week 15	[0]	0	4
32553	Week 16	[0]	0	5
94144	Week 1	[1-5]	3	5
94144	Week 2	[1-5]	3	5
94144	Week 3	NA	NA	NA
94144	Week 4	NA	NA	NA
94144	Week 5	NA	NA	NA
94144	Week 6	NA	NA	NA
94144	Week 7	NA	NA	NA
94144	Week 8	NA	NA	NA
94144	Week 9	NA	NA	NA
94144	Week 10	NA	NA	NA
94144	Week 11	NA	NA	NA
94144	Week 12	NA	NA	NA
94144	Week 13	NA	NA	NA
94144	Week 14	NA	NA	NA
94144	Week 15	NA	NA	NA
94144	Week 16	NA	NA	NA
17760	Week 1	[11-20]	0	0
17760	Week 2	[1-5]	0	3
17760	Week 3	[11-20]	1	4
17760	Week 4	[11-20]	1	2
17760	Week 5	[6-10]	1	4
17760	Week 6	[11-20]	0	4
17760	Week 7	[1-5]	1	4
17760	Week 8	[1-5]	1	5
17760	Week 9	[1-5]	0	5
17760	Week 10	[1-5]	0	3
17760	Week 11	[1-5]	0	5
17760	Week 12	[0]	0	3
17760	Week 13	[1-5]	0	4
17760	Week 14	[0]	0	5
17760	Week 15	[1-5]	0	5
17760	Week 16	[1-5]	0	5
69355	Week 1	[1-5]	2	4
69355	Week 2	[0]	2	5
69355	Week 3	[0]	2	5
69355	Week 4	[0]	0	3
69355	Week 5	[1-5]	0	1
69355	Week 6	NA	NA	NA
69355	Week 7	NA	NA	NA
69355	Week 8	[1-5]	0	1
69355	Week 9	NA	NA	NA
69355	Week 10	NA	NA	NA
69355	Week 11	NA	NA	NA
69355	Week 12	NA	NA	NA
69355	Week 13	NA	NA	NA
69355	Week 14	NA	NA	NA
69355	Week 15	NA	NA	NA
69355	Week 16	NA	NA	NA
18060	Week 1	NA	NA	NA
18060	Week 2	[1-5]	0	6
18060	Week 3	NA	0	3
18060	Week 4	NA	0	4
18060	Week 5	NA	0	1
18060	Week 6	NA	0	5
18060	Week 7	NA	NA	NA
18060	Week 8	[0]	0	4
18060	Week 9	[0]	0	4
18060	Week 10	NA	NA	NA
18060	Week 11	[0]	0	3
18060	Week 12	NA	NA	NA
18060	Week 13	NA	NA	NA
18060	Week 14	NA	0	2
18060	Week 15	[0]	0	3
[truncated: 3,249 more rows]

## Sheet: S4 Dataset
ID (Anonymized)	Resilience (Score)
60664	11
95797	12
30519	13
51159	14
75830	14
7727	14
45326	14
27265	14
10731	15
7111	15
66476	15
29523	15
42237	16
21557	16
48470	16
48385	16
5160	17
77407	18
5469	18
44680	20
51869	NA
49896	NA
38999	NA
50952	NA
64523	NA
58198	NA
43509	NA
24172	NA
75637	NA
59661	NA
6119	NA
35873	10
90261	10
18006	13
97615	13
73134	13
96539	14
427	15
67767	15
80737	15
36600	15
75527	16
78853	16
42732	16
28683	16
22124	16
62696	16
99556	17
40397	17
65447	17
59219	17
67383	18
81442	18
92749	18
57980	19
4290	19
24045	NA
30357	NA
87499	NA
69355	NA
81121	NA
88468	NA
83980	NA
8645	NA
94144	NA
34787	NA
41020	NA
93187	NA
80240	NA
16516	NA
49963	NA
83955	NA
845	10
64396	12
50646	12
52919	13
17760	13
43690	13
85054	13
75194	13
19953	13
60933	14
49912	14
5769	15
28587	15
77923	15
83644	15
21380	16
32349	16
57500	16
30931	17
82887	17
8850	17
32211	18
30019	18
44018	19
87240	NA
69292	NA
2959	NA
86359	NA
87692	NA
37983	NA
92553	NA
91411	NA
52581	NA
59514	NA
36314	NA
47576	NA
71960	NA
70250	10
50036	11
16409	12
42222	12
87420	13
37339	13
45300	13
14348	13
1294	13
86028	14
95959	14
23503	14
81950	15
87424	15
38443	15
5523	15
82238	15
40574	16
14113	16
84205	16
97537	16
94515	16
66964	16
52331	16
4232	17
71816	17
76240	18
62951	18
77769	18
57590	19
22778	20
92402	NA
21283	NA
7854	NA
12563	NA
58094	NA
18176	NA
34441	NA
64993	NA
74901	NA
50741	NA
8665	NA
32553	NA
24395	NA
6039	10
83006	10
4933	12
17553	12
43029	13
15568	14
34295	14
18060	14
72359	14
14172	14
27225	14
2988	15
99008	15
5259	15
83650	15
78026	15
28608	15
67629	16
75257	16
60614	16
60194	16
71047	16
92200	16
31734	17
45619	17
71746	18
85874	19
37338	NA
99324	NA
68433	NA
25799	NA
20865	NA
52374	NA
94101	NA
43653	NA
9183	NA
60668	NA
45920	NA
8882	NA
18433	NA
59566	NA
47939	NA
70547	NA
38418	NA
58684	NA
16852	NA
94186	NA
34230	11
1083	12
22491	13
18189	13
19351	14
52020	14
69670	15
50516	16
297	16
46850	16
7676	16
33392	17
30287	17
56828	17
43775	18
23901	18
17094	20
7342	NA
41597	NA
68712	NA
71266	NA
2454	NA
48051	NA
17173	NA
80865	NA
44282	NA
53350	NA
85779	NA
75622	NA
93787	NA
87683	13
79327	13
30571	13
61991	13
42367	14
71345	15
62347	15
94525	15
50611	15
6708	15
68876	16
1814	16
39696	17
94895	19
47112	20
52281	NA
45110	NA
85466	NA
65960	NA
12100	NA
80100	NA
35615	NA
98611	NA
13052	NA
49405	NA
14470	11
3276	11
18630	12
31557	16
90198	16
56407	16
27228	16
15476	17
53250	20
10098	NA
81229	NA
63043	NA
32976	NA
15967	NA
80687	NA
57254	NA
31413	NA
34670	NA
238	NA
45548	NA
14231	14
41860	15
88353	16
8892	16
84459	NA
76326	NA
14164	NA
28867	NA
85788	NA
26110	NA
14363	NA
15838	NA
3601	13
26990	13
4852	13
81062	14
77545	15
63953	16
70771	20
80514	NA
72672	NA
78684	NA
21981	15
9377	15
40058	16
19577	17
74236	20
30521	NA
31975	10
89318	NA
1782	14
18908	20
47894	NA
63769	NA
